# Supplementary material for: Imidacloprid exposure in rats induces cardiac inflammatory response through activating TLR4/NF-κB/NLRP3 and JAK/STAT signaling pathways: focus on the berberine-loaded nanoliposomes
Source: Front Toxicol. 2026 Jan 5;7:1701021. doi: 10.3389/ftox.2025.1701021 (PMC12812405; doi:10.3389/ftox.2025.1701021)
Supplement: Supplementary file 15 [file DataSheet1.csv]

GENBANK_ACCESSION	Original ID	Value	Gene Name	Species
NM_001348944	ABCB1		ATP binding cassette subfamily B member 1(ABCB1)	Homo sapiens
NM_001348946	ABCB1		ATP binding cassette subfamily B member 1(ABCB1)	Homo sapiens
NM_001348945	ABCB1		ATP binding cassette subfamily B member 1(ABCB1)	Homo sapiens
M14758	ABCB1		ATP binding cassette subfamily B member 1(ABCB1)	Homo sapiens
NM_000927	ABCB1		ATP binding cassette subfamily B member 1(ABCB1)	Homo sapiens
EU854148	ABCB1		ATP binding cassette subfamily B member 1(ABCB1)	Homo sapiens
EU852583	ABCB1		ATP binding cassette subfamily B member 1(ABCB1)	Homo sapiens
CB164676	ABCB1		ATP binding cassette subfamily B member 1(ABCB1)	Homo sapiens
BX509020	ABCB1		ATP binding cassette subfamily B member 1(ABCB1)	Homo sapiens
BQ882401	ABCB1		ATP binding cassette subfamily B member 1(ABCB1)	Homo sapiens
BC130424	ABCB1		ATP binding cassette subfamily B member 1(ABCB1)	Homo sapiens
BQ720763	ABCB1		ATP binding cassette subfamily B member 1(ABCB1)	Homo sapiens
AY425007	ABCB1		ATP binding cassette subfamily B member 1(ABCB1)	Homo sapiens
AY452673	ABCB1		ATP binding cassette subfamily B member 1(ABCB1)	Homo sapiens
AY425006	ABCB1		ATP binding cassette subfamily B member 1(ABCB1)	Homo sapiens
AY425005	ABCB1		ATP binding cassette subfamily B member 1(ABCB1)	Homo sapiens
AK308467	ABCB1		ATP binding cassette subfamily B member 1(ABCB1)	Homo sapiens
AK290159	ABCB1		ATP binding cassette subfamily B member 1(ABCB1)	Homo sapiens
AF345626	ABCB1		ATP binding cassette subfamily B member 1(ABCB1)	Homo sapiens
AF016535	ABCB1		ATP binding cassette subfamily B member 1(ABCB1)	Homo sapiens
AF345624	ABCB1		ATP binding cassette subfamily B member 1(ABCB1)	Homo sapiens
AA776371	ABCB1		ATP binding cassette subfamily B member 1(ABCB1)	Homo sapiens
AB208970	ABCB1		ATP binding cassette subfamily B member 1(ABCB1)	Homo sapiens
AF345623	ABCB1		ATP binding cassette subfamily B member 1(ABCB1)	Homo sapiens
AF345625	ABCB1		ATP binding cassette subfamily B member 1(ABCB1)	Homo sapiens
XM_054380376	ABCC1		ATP binding cassette subfamily C member 1 (ABCC1 blood group)(ABCC1)	Homo sapiens
XM_054380373	ABCC1		ATP binding cassette subfamily C member 1 (ABCC1 blood group)(ABCC1)	Homo sapiens
XM_054380365	ABCC1		ATP binding cassette subfamily C member 1 (ABCC1 blood group)(ABCC1)	Homo sapiens
XM_054380366	ABCC1		ATP binding cassette subfamily C member 1 (ABCC1 blood group)(ABCC1)	Homo sapiens
XM_054380379	ABCC1		ATP binding cassette subfamily C member 1 (ABCC1 blood group)(ABCC1)	Homo sapiens
XM_054380369	ABCC1		ATP binding cassette subfamily C member 1 (ABCC1 blood group)(ABCC1)	Homo sapiens
XM_054380371	ABCC1		ATP binding cassette subfamily C member 1 (ABCC1 blood group)(ABCC1)	Homo sapiens
XM_054380353	ABCC1		ATP binding cassette subfamily C member 1 (ABCC1 blood group)(ABCC1)	Homo sapiens
XM_054380359	ABCC1		ATP binding cassette subfamily C member 1 (ABCC1 blood group)(ABCC1)	Homo sapiens
XM_054380354	ABCC1		ATP binding cassette subfamily C member 1 (ABCC1 blood group)(ABCC1)	Homo sapiens
XM_054380368	ABCC1		ATP binding cassette subfamily C member 1 (ABCC1 blood group)(ABCC1)	Homo sapiens
XM_054380358	ABCC1		ATP binding cassette subfamily C member 1 (ABCC1 blood group)(ABCC1)	Homo sapiens
XM_054380377	ABCC1		ATP binding cassette subfamily C member 1 (ABCC1 blood group)(ABCC1)	Homo sapiens
XM_054380380	ABCC1		ATP binding cassette subfamily C member 1 (ABCC1 blood group)(ABCC1)	Homo sapiens
XM_054380356	ABCC1		ATP binding cassette subfamily C member 1 (ABCC1 blood group)(ABCC1)	Homo sapiens
XM_054380375	ABCC1		ATP binding cassette subfamily C member 1 (ABCC1 blood group)(ABCC1)	Homo sapiens
XM_054380370	ABCC1		ATP binding cassette subfamily C member 1 (ABCC1 blood group)(ABCC1)	Homo sapiens
XM_054380361	ABCC1		ATP binding cassette subfamily C member 1 (ABCC1 blood group)(ABCC1)	Homo sapiens
XM_054380374	ABCC1		ATP binding cassette subfamily C member 1 (ABCC1 blood group)(ABCC1)	Homo sapiens
XM_054380349	ABCC1		ATP binding cassette subfamily C member 1 (ABCC1 blood group)(ABCC1)	Homo sapiens
XM_054380351	ABCC1		ATP binding cassette subfamily C member 1 (ABCC1 blood group)(ABCC1)	Homo sapiens
XM_054380350	ABCC1		ATP binding cassette subfamily C member 1 (ABCC1 blood group)(ABCC1)	Homo sapiens
XM_054380360	ABCC1		ATP binding cassette subfamily C member 1 (ABCC1 blood group)(ABCC1)	Homo sapiens
XM_054380348	ABCC1		ATP binding cassette subfamily C member 1 (ABCC1 blood group)(ABCC1)	Homo sapiens
XM_054380363	ABCC1		ATP binding cassette subfamily C member 1 (ABCC1 blood group)(ABCC1)	Homo sapiens
XM_054380372	ABCC1		ATP binding cassette subfamily C member 1 (ABCC1 blood group)(ABCC1)	Homo sapiens
XM_054380378	ABCC1		ATP binding cassette subfamily C member 1 (ABCC1 blood group)(ABCC1)	Homo sapiens
XM_054380352	ABCC1		ATP binding cassette subfamily C member 1 (ABCC1 blood group)(ABCC1)	Homo sapiens
XM_054380357	ABCC1		ATP binding cassette subfamily C member 1 (ABCC1 blood group)(ABCC1)	Homo sapiens
XM_054380367	ABCC1		ATP binding cassette subfamily C member 1 (ABCC1 blood group)(ABCC1)	Homo sapiens
XM_054380362	ABCC1		ATP binding cassette subfamily C member 1 (ABCC1 blood group)(ABCC1)	Homo sapiens
XM_054380364	ABCC1		ATP binding cassette subfamily C member 1 (ABCC1 blood group)(ABCC1)	Homo sapiens
XM_054380355	ABCC1		ATP binding cassette subfamily C member 1 (ABCC1 blood group)(ABCC1)	Homo sapiens
XM_054329088	ABCC1		ATP binding cassette subfamily C member 1 (ABCC1 blood group)(ABCC1)	Homo sapiens
XM_054329082	ABCC1		ATP binding cassette subfamily C member 1 (ABCC1 blood group)(ABCC1)	Homo sapiens
XM_054329079	ABCC1		ATP binding cassette subfamily C member 1 (ABCC1 blood group)(ABCC1)	Homo sapiens
XM_054329078	ABCC1		ATP binding cassette subfamily C member 1 (ABCC1 blood group)(ABCC1)	Homo sapiens
XM_054329091	ABCC1		ATP binding cassette subfamily C member 1 (ABCC1 blood group)(ABCC1)	Homo sapiens
XM_054329085	ABCC1		ATP binding cassette subfamily C member 1 (ABCC1 blood group)(ABCC1)	Homo sapiens
XM_054329076	ABCC1		ATP binding cassette subfamily C member 1 (ABCC1 blood group)(ABCC1)	Homo sapiens
XM_054329083	ABCC1		ATP binding cassette subfamily C member 1 (ABCC1 blood group)(ABCC1)	Homo sapiens
XM_054329087	ABCC1		ATP binding cassette subfamily C member 1 (ABCC1 blood group)(ABCC1)	Homo sapiens
XM_054329094	ABCC1		ATP binding cassette subfamily C member 1 (ABCC1 blood group)(ABCC1)	Homo sapiens
XM_054329081	ABCC1		ATP binding cassette subfamily C member 1 (ABCC1 blood group)(ABCC1)	Homo sapiens
XM_054329093	ABCC1		ATP binding cassette subfamily C member 1 (ABCC1 blood group)(ABCC1)	Homo sapiens
XM_054329090	ABCC1		ATP binding cassette subfamily C member 1 (ABCC1 blood group)(ABCC1)	Homo sapiens
XM_054329075	ABCC1		ATP binding cassette subfamily C member 1 (ABCC1 blood group)(ABCC1)	Homo sapiens
XM_054329080	ABCC1		ATP binding cassette subfamily C member 1 (ABCC1 blood group)(ABCC1)	Homo sapiens
XM_054329074	ABCC1		ATP binding cassette subfamily C member 1 (ABCC1 blood group)(ABCC1)	Homo sapiens
XM_054329084	ABCC1		ATP binding cassette subfamily C member 1 (ABCC1 blood group)(ABCC1)	Homo sapiens
XM_054329092	ABCC1		ATP binding cassette subfamily C member 1 (ABCC1 blood group)(ABCC1)	Homo sapiens
XM_054329073	ABCC1		ATP binding cassette subfamily C member 1 (ABCC1 blood group)(ABCC1)	Homo sapiens
XM_054329072	ABCC1		ATP binding cassette subfamily C member 1 (ABCC1 blood group)(ABCC1)	Homo sapiens
XM_054329077	ABCC1		ATP binding cassette subfamily C member 1 (ABCC1 blood group)(ABCC1)	Homo sapiens
XM_054329086	ABCC1		ATP binding cassette subfamily C member 1 (ABCC1 blood group)(ABCC1)	Homo sapiens
XM_054329089	ABCC1		ATP binding cassette subfamily C member 1 (ABCC1 blood group)(ABCC1)	Homo sapiens
XM_047434144	ABCC1		ATP binding cassette subfamily C member 1 (ABCC1 blood group)(ABCC1)	Homo sapiens
XM_047434147	ABCC1		ATP binding cassette subfamily C member 1 (ABCC1 blood group)(ABCC1)	Homo sapiens
XM_047434137	ABCC1		ATP binding cassette subfamily C member 1 (ABCC1 blood group)(ABCC1)	Homo sapiens
XM_047434151	ABCC1		ATP binding cassette subfamily C member 1 (ABCC1 blood group)(ABCC1)	Homo sapiens
XM_047434133	ABCC1		ATP binding cassette subfamily C member 1 (ABCC1 blood group)(ABCC1)	Homo sapiens
XM_047434132	ABCC1		ATP binding cassette subfamily C member 1 (ABCC1 blood group)(ABCC1)	Homo sapiens
XM_047434141	ABCC1		ATP binding cassette subfamily C member 1 (ABCC1 blood group)(ABCC1)	Homo sapiens
XM_047434135	ABCC1		ATP binding cassette subfamily C member 1 (ABCC1 blood group)(ABCC1)	Homo sapiens
XM_047434146	ABCC1		ATP binding cassette subfamily C member 1 (ABCC1 blood group)(ABCC1)	Homo sapiens
XM_047434136	ABCC1		ATP binding cassette subfamily C member 1 (ABCC1 blood group)(ABCC1)	Homo sapiens
XM_047434140	ABCC1		ATP binding cassette subfamily C member 1 (ABCC1 blood group)(ABCC1)	Homo sapiens
XM_047434148	ABCC1		ATP binding cassette subfamily C member 1 (ABCC1 blood group)(ABCC1)	Homo sapiens
XM_047434134	ABCC1		ATP binding cassette subfamily C member 1 (ABCC1 blood group)(ABCC1)	Homo sapiens
XM_047434131	ABCC1		ATP binding cassette subfamily C member 1 (ABCC1 blood group)(ABCC1)	Homo sapiens
XM_047434153	ABCC1		ATP binding cassette subfamily C member 1 (ABCC1 blood group)(ABCC1)	Homo sapiens
XM_047434152	ABCC1		ATP binding cassette subfamily C member 1 (ABCC1 blood group)(ABCC1)	Homo sapiens
XM_047434145	ABCC1		ATP binding cassette subfamily C member 1 (ABCC1 blood group)(ABCC1)	Homo sapiens
XM_047434154	ABCC1		ATP binding cassette subfamily C member 1 (ABCC1 blood group)(ABCC1)	Homo sapiens
XM_047434142	ABCC1		ATP binding cassette subfamily C member 1 (ABCC1 blood group)(ABCC1)	Homo sapiens
XM_047434149	ABCC1		ATP binding cassette subfamily C member 1 (ABCC1 blood group)(ABCC1)	Homo sapiens
XM_047434138	ABCC1		ATP binding cassette subfamily C member 1 (ABCC1 blood group)(ABCC1)	Homo sapiens
XM_017023237	ABCC1		ATP binding cassette subfamily C member 1 (ABCC1 blood group)(ABCC1)	Homo sapiens
XM_011522497	ABCC1		ATP binding cassette subfamily C member 1 (ABCC1 blood group)(ABCC1)	Homo sapiens
OQ859721	ABCC1		ATP binding cassette subfamily C member 1 (ABCC1 blood group)(ABCC1)	Homo sapiens
OQ859723	ABCC1		ATP binding cassette subfamily C member 1 (ABCC1 blood group)(ABCC1)	Homo sapiens
OQ859720	ABCC1		ATP binding cassette subfamily C member 1 (ABCC1 blood group)(ABCC1)	Homo sapiens
X78338	ABCC1		ATP binding cassette subfamily C member 1 (ABCC1 blood group)(ABCC1)	Homo sapiens
OQ859722	ABCC1		ATP binding cassette subfamily C member 1 (ABCC1 blood group)(ABCC1)	Homo sapiens
OM970029	ABCC1		ATP binding cassette subfamily C member 1 (ABCC1 blood group)(ABCC1)	Homo sapiens
NM_019901	ABCC1		ATP binding cassette subfamily C member 1 (ABCC1 blood group)(ABCC1)	Homo sapiens
NM_019862	ABCC1		ATP binding cassette subfamily C member 1 (ABCC1 blood group)(ABCC1)	Homo sapiens
NM_019899	ABCC1		ATP binding cassette subfamily C member 1 (ABCC1 blood group)(ABCC1)	Homo sapiens
NM_019902	ABCC1		ATP binding cassette subfamily C member 1 (ABCC1 blood group)(ABCC1)	Homo sapiens
NM_019900	ABCC1		ATP binding cassette subfamily C member 1 (ABCC1 blood group)(ABCC1)	Homo sapiens
NM_019898	ABCC1		ATP binding cassette subfamily C member 1 (ABCC1 blood group)(ABCC1)	Homo sapiens
NM_004996	ABCC1		ATP binding cassette subfamily C member 1 (ABCC1 blood group)(ABCC1)	Homo sapiens
L05628	ABCC1		ATP binding cassette subfamily C member 1 (ABCC1 blood group)(ABCC1)	Homo sapiens
HQ917066	ABCC1		ATP binding cassette subfamily C member 1 (ABCC1 blood group)(ABCC1)	Homo sapiens
HQ917067	ABCC1		ATP binding cassette subfamily C member 1 (ABCC1 blood group)(ABCC1)	Homo sapiens
HQ917065	ABCC1		ATP binding cassette subfamily C member 1 (ABCC1 blood group)(ABCC1)	Homo sapiens
HQ917064	ABCC1		ATP binding cassette subfamily C member 1 (ABCC1 blood group)(ABCC1)	Homo sapiens
CR749835	ABCC1		ATP binding cassette subfamily C member 1 (ABCC1 blood group)(ABCC1)	Homo sapiens
BX648866	ABCC1		ATP binding cassette subfamily C member 1 (ABCC1 blood group)(ABCC1)	Homo sapiens
BC001636	ABCC1		ATP binding cassette subfamily C member 1 (ABCC1 blood group)(ABCC1)	Homo sapiens
AK311015	ABCC1		ATP binding cassette subfamily C member 1 (ABCC1 blood group)(ABCC1)	Homo sapiens
AB209120	ABCC1		ATP binding cassette subfamily C member 1 (ABCC1 blood group)(ABCC1)	Homo sapiens
AJ003198	ABCC1		ATP binding cassette subfamily C member 1 (ABCC1 blood group)(ABCC1)	Homo sapiens
XM_054351284	ABCG2		ATP binding cassette subfamily G member 2 (JR blood group)(ABCG2)	Homo sapiens
XM_054351285	ABCG2		ATP binding cassette subfamily G member 2 (JR blood group)(ABCG2)	Homo sapiens
XM_017008852	ABCG2		ATP binding cassette subfamily G member 2 (JR blood group)(ABCG2)	Homo sapiens
XM_011532420	ABCG2		ATP binding cassette subfamily G member 2 (JR blood group)(ABCG2)	Homo sapiens
OL790098	ABCG2		ATP binding cassette subfamily G member 2 (JR blood group)(ABCG2)	Homo sapiens
OL790093	ABCG2		ATP binding cassette subfamily G member 2 (JR blood group)(ABCG2)	Homo sapiens
OL790092	ABCG2		ATP binding cassette subfamily G member 2 (JR blood group)(ABCG2)	Homo sapiens
OL790097	ABCG2		ATP binding cassette subfamily G member 2 (JR blood group)(ABCG2)	Homo sapiens
OL790099	ABCG2		ATP binding cassette subfamily G member 2 (JR blood group)(ABCG2)	Homo sapiens
OL790094	ABCG2		ATP binding cassette subfamily G member 2 (JR blood group)(ABCG2)	Homo sapiens
OL790096	ABCG2		ATP binding cassette subfamily G member 2 (JR blood group)(ABCG2)	Homo sapiens
OL790100	ABCG2		ATP binding cassette subfamily G member 2 (JR blood group)(ABCG2)	Homo sapiens
U66681	ABCG2		ATP binding cassette subfamily G member 2 (JR blood group)(ABCG2)	Homo sapiens
OL790095	ABCG2		ATP binding cassette subfamily G member 2 (JR blood group)(ABCG2)	Homo sapiens
NM_001348988	ABCG2		ATP binding cassette subfamily G member 2 (JR blood group)(ABCG2)	Homo sapiens
NM_001348986	ABCG2		ATP binding cassette subfamily G member 2 (JR blood group)(ABCG2)	Homo sapiens
NM_004827	ABCG2		ATP binding cassette subfamily G member 2 (JR blood group)(ABCG2)	Homo sapiens
NM_001348987	ABCG2		ATP binding cassette subfamily G member 2 (JR blood group)(ABCG2)	Homo sapiens
NM_001348985	ABCG2		ATP binding cassette subfamily G member 2 (JR blood group)(ABCG2)	Homo sapiens
NM_001348989	ABCG2		ATP binding cassette subfamily G member 2 (JR blood group)(ABCG2)	Homo sapiens
NM_001257386	ABCG2		ATP binding cassette subfamily G member 2 (JR blood group)(ABCG2)	Homo sapiens
HQ386997	ABCG2		ATP binding cassette subfamily G member 2 (JR blood group)(ABCG2)	Homo sapiens
HQ387001	ABCG2		ATP binding cassette subfamily G member 2 (JR blood group)(ABCG2)	Homo sapiens
HQ386994	ABCG2		ATP binding cassette subfamily G member 2 (JR blood group)(ABCG2)	Homo sapiens
HQ387004	ABCG2		ATP binding cassette subfamily G member 2 (JR blood group)(ABCG2)	Homo sapiens
HQ387007	ABCG2		ATP binding cassette subfamily G member 2 (JR blood group)(ABCG2)	Homo sapiens
HQ386995	ABCG2		ATP binding cassette subfamily G member 2 (JR blood group)(ABCG2)	Homo sapiens
HQ386998	ABCG2		ATP binding cassette subfamily G member 2 (JR blood group)(ABCG2)	Homo sapiens
HQ386990	ABCG2		ATP binding cassette subfamily G member 2 (JR blood group)(ABCG2)	Homo sapiens
HQ387006	ABCG2		ATP binding cassette subfamily G member 2 (JR blood group)(ABCG2)	Homo sapiens
HQ387005	ABCG2		ATP binding cassette subfamily G member 2 (JR blood group)(ABCG2)	Homo sapiens
HQ387002	ABCG2		ATP binding cassette subfamily G member 2 (JR blood group)(ABCG2)	Homo sapiens
HQ386991	ABCG2		ATP binding cassette subfamily G member 2 (JR blood group)(ABCG2)	Homo sapiens
HQ386996	ABCG2		ATP binding cassette subfamily G member 2 (JR blood group)(ABCG2)	Homo sapiens
HQ387000	ABCG2		ATP binding cassette subfamily G member 2 (JR blood group)(ABCG2)	Homo sapiens
HQ387003	ABCG2		ATP binding cassette subfamily G member 2 (JR blood group)(ABCG2)	Homo sapiens
HQ386992	ABCG2		ATP binding cassette subfamily G member 2 (JR blood group)(ABCG2)	Homo sapiens
HQ386993	ABCG2		ATP binding cassette subfamily G member 2 (JR blood group)(ABCG2)	Homo sapiens
HQ386999	ABCG2		ATP binding cassette subfamily G member 2 (JR blood group)(ABCG2)	Homo sapiens
DQ459584	ABCG2		ATP binding cassette subfamily G member 2 (JR blood group)(ABCG2)	Homo sapiens
DQ459583	ABCG2		ATP binding cassette subfamily G member 2 (JR blood group)(ABCG2)	Homo sapiens
DQ459603	ABCG2		ATP binding cassette subfamily G member 2 (JR blood group)(ABCG2)	Homo sapiens
DQ459577	ABCG2		ATP binding cassette subfamily G member 2 (JR blood group)(ABCG2)	Homo sapiens
DQ459601	ABCG2		ATP binding cassette subfamily G member 2 (JR blood group)(ABCG2)	Homo sapiens
DQ459581	ABCG2		ATP binding cassette subfamily G member 2 (JR blood group)(ABCG2)	Homo sapiens
DQ459600	ABCG2		ATP binding cassette subfamily G member 2 (JR blood group)(ABCG2)	Homo sapiens
DQ459590	ABCG2		ATP binding cassette subfamily G member 2 (JR blood group)(ABCG2)	Homo sapiens
DQ459608	ABCG2		ATP binding cassette subfamily G member 2 (JR blood group)(ABCG2)	Homo sapiens
DQ459576	ABCG2		ATP binding cassette subfamily G member 2 (JR blood group)(ABCG2)	Homo sapiens
DQ459563	ABCG2		ATP binding cassette subfamily G member 2 (JR blood group)(ABCG2)	Homo sapiens
DQ459610	ABCG2		ATP binding cassette subfamily G member 2 (JR blood group)(ABCG2)	Homo sapiens
DQ459593	ABCG2		ATP binding cassette subfamily G member 2 (JR blood group)(ABCG2)	Homo sapiens
DQ459587	ABCG2		ATP binding cassette subfamily G member 2 (JR blood group)(ABCG2)	Homo sapiens
DQ459568	ABCG2		ATP binding cassette subfamily G member 2 (JR blood group)(ABCG2)	Homo sapiens
DQ459606	ABCG2		ATP binding cassette subfamily G member 2 (JR blood group)(ABCG2)	Homo sapiens
DQ459580	ABCG2		ATP binding cassette subfamily G member 2 (JR blood group)(ABCG2)	Homo sapiens
DQ459592	ABCG2		ATP binding cassette subfamily G member 2 (JR blood group)(ABCG2)	Homo sapiens
DQ459591	ABCG2		ATP binding cassette subfamily G member 2 (JR blood group)(ABCG2)	Homo sapiens
DQ459598	ABCG2		ATP binding cassette subfamily G member 2 (JR blood group)(ABCG2)	Homo sapiens
DQ459575	ABCG2		ATP binding cassette subfamily G member 2 (JR blood group)(ABCG2)	Homo sapiens
DQ459570	ABCG2		ATP binding cassette subfamily G member 2 (JR blood group)(ABCG2)	Homo sapiens
DQ459595	ABCG2		ATP binding cassette subfamily G member 2 (JR blood group)(ABCG2)	Homo sapiens
DQ459609	ABCG2		ATP binding cassette subfamily G member 2 (JR blood group)(ABCG2)	Homo sapiens
DQ459596	ABCG2		ATP binding cassette subfamily G member 2 (JR blood group)(ABCG2)	Homo sapiens
DQ459612	ABCG2		ATP binding cassette subfamily G member 2 (JR blood group)(ABCG2)	Homo sapiens
DQ459588	ABCG2		ATP binding cassette subfamily G member 2 (JR blood group)(ABCG2)	Homo sapiens
DQ459614	ABCG2		ATP binding cassette subfamily G member 2 (JR blood group)(ABCG2)	Homo sapiens
DQ459582	ABCG2		ATP binding cassette subfamily G member 2 (JR blood group)(ABCG2)	Homo sapiens
DQ459571	ABCG2		ATP binding cassette subfamily G member 2 (JR blood group)(ABCG2)	Homo sapiens
DQ459599	ABCG2		ATP binding cassette subfamily G member 2 (JR blood group)(ABCG2)	Homo sapiens
DQ459578	ABCG2		ATP binding cassette subfamily G member 2 (JR blood group)(ABCG2)	Homo sapiens
DQ459573	ABCG2		ATP binding cassette subfamily G member 2 (JR blood group)(ABCG2)	Homo sapiens
DQ459611	ABCG2		ATP binding cassette subfamily G member 2 (JR blood group)(ABCG2)	Homo sapiens
DQ459604	ABCG2		ATP binding cassette subfamily G member 2 (JR blood group)(ABCG2)	Homo sapiens
DQ459574	ABCG2		ATP binding cassette subfamily G member 2 (JR blood group)(ABCG2)	Homo sapiens
DQ459605	ABCG2		ATP binding cassette subfamily G member 2 (JR blood group)(ABCG2)	Homo sapiens
DQ459572	ABCG2		ATP binding cassette subfamily G member 2 (JR blood group)(ABCG2)	Homo sapiens
DQ459597	ABCG2		ATP binding cassette subfamily G member 2 (JR blood group)(ABCG2)	Homo sapiens
DQ459566	ABCG2		ATP binding cassette subfamily G member 2 (JR blood group)(ABCG2)	Homo sapiens
DQ459562	ABCG2		ATP binding cassette subfamily G member 2 (JR blood group)(ABCG2)	Homo sapiens
DQ459613	ABCG2		ATP binding cassette subfamily G member 2 (JR blood group)(ABCG2)	Homo sapiens
DQ459602	ABCG2		ATP binding cassette subfamily G member 2 (JR blood group)(ABCG2)	Homo sapiens
DQ459589	ABCG2		ATP binding cassette subfamily G member 2 (JR blood group)(ABCG2)	Homo sapiens
DQ459585	ABCG2		ATP binding cassette subfamily G member 2 (JR blood group)(ABCG2)	Homo sapiens
DQ459567	ABCG2		ATP binding cassette subfamily G member 2 (JR blood group)(ABCG2)	Homo sapiens
DQ459607	ABCG2		ATP binding cassette subfamily G member 2 (JR blood group)(ABCG2)	Homo sapiens
DQ459594	ABCG2		ATP binding cassette subfamily G member 2 (JR blood group)(ABCG2)	Homo sapiens
DQ459565	ABCG2		ATP binding cassette subfamily G member 2 (JR blood group)(ABCG2)	Homo sapiens
DQ459564	ABCG2		ATP binding cassette subfamily G member 2 (JR blood group)(ABCG2)	Homo sapiens
DQ459586	ABCG2		ATP binding cassette subfamily G member 2 (JR blood group)(ABCG2)	Homo sapiens
DQ459579	ABCG2		ATP binding cassette subfamily G member 2 (JR blood group)(ABCG2)	Homo sapiens
DQ459561	ABCG2		ATP binding cassette subfamily G member 2 (JR blood group)(ABCG2)	Homo sapiens
BI598784	ABCG2		ATP binding cassette subfamily G member 2 (JR blood group)(ABCG2)	Homo sapiens
BC011032	ABCG2		ATP binding cassette subfamily G member 2 (JR blood group)(ABCG2)	Homo sapiens
BC092408	ABCG2		ATP binding cassette subfamily G member 2 (JR blood group)(ABCG2)	Homo sapiens
BC021281	ABCG2		ATP binding cassette subfamily G member 2 (JR blood group)(ABCG2)	Homo sapiens
AY333756	ABCG2		ATP binding cassette subfamily G member 2 (JR blood group)(ABCG2)	Homo sapiens
AY017168	ABCG2		ATP binding cassette subfamily G member 2 (JR blood group)(ABCG2)	Homo sapiens
AY333755	ABCG2		ATP binding cassette subfamily G member 2 (JR blood group)(ABCG2)	Homo sapiens
AY288307	ABCG2		ATP binding cassette subfamily G member 2 (JR blood group)(ABCG2)	Homo sapiens
AY289766	ABCG2		ATP binding cassette subfamily G member 2 (JR blood group)(ABCG2)	Homo sapiens
AK290000	ABCG2		ATP binding cassette subfamily G member 2 (JR blood group)(ABCG2)	Homo sapiens
AK002040	ABCG2		ATP binding cassette subfamily G member 2 (JR blood group)(ABCG2)	Homo sapiens
AF151530	ABCG2		ATP binding cassette subfamily G member 2 (JR blood group)(ABCG2)	Homo sapiens
AB051855	ABCG2		ATP binding cassette subfamily G member 2 (JR blood group)(ABCG2)	Homo sapiens
AF098951	ABCG2		ATP binding cassette subfamily G member 2 (JR blood group)(ABCG2)	Homo sapiens
AF093772	ABCG2		ATP binding cassette subfamily G member 2 (JR blood group)(ABCG2)	Homo sapiens
AB056867	ABCG2		ATP binding cassette subfamily G member 2 (JR blood group)(ABCG2)	Homo sapiens
AF463519	ABCG2		ATP binding cassette subfamily G member 2 (JR blood group)(ABCG2)	Homo sapiens
AF093771	ABCG2		ATP binding cassette subfamily G member 2 (JR blood group)(ABCG2)	Homo sapiens
AF103796	ABCG2		ATP binding cassette subfamily G member 2 (JR blood group)(ABCG2)	Homo sapiens
T97863	AGT		angiotensinogen(AGT)	Homo sapiens
W01494	AGT		angiotensinogen(AGT)	Homo sapiens
NM_001382817	AGT		angiotensinogen(AGT)	Homo sapiens
NM_001384479	AGT		angiotensinogen(AGT)	Homo sapiens
M69110	AGT		angiotensinogen(AGT)	Homo sapiens
NM_000029	AGT		angiotensinogen(AGT)	Homo sapiens
K02215	AGT		angiotensinogen(AGT)	Homo sapiens
DC412932	AGT		angiotensinogen(AGT)	Homo sapiens
BF338744	AGT		angiotensinogen(AGT)	Homo sapiens
BT006851	AGT		angiotensinogen(AGT)	Homo sapiens
BC011519	AGT		angiotensinogen(AGT)	Homo sapiens
AU128714	AGT		angiotensinogen(AGT)	Homo sapiens
AW128887	AGT		angiotensinogen(AGT)	Homo sapiens
AK312291	AGT		angiotensinogen(AGT)	Homo sapiens
AK307978	AGT		angiotensinogen(AGT)	Homo sapiens
AK303755	AGT		angiotensinogen(AGT)	Homo sapiens
AK293507	AGT		angiotensinogen(AGT)	Homo sapiens
AK222798	AGT		angiotensinogen(AGT)	Homo sapiens
AK222815	AGT		angiotensinogen(AGT)	Homo sapiens
AB209769	AGT		angiotensinogen(AGT)	Homo sapiens
AB222866	AGT		angiotensinogen(AGT)	Homo sapiens
NM_001621	AHR		aryl hydrocarbon receptor(AHR)	Homo sapiens
L19872	AHR		aryl hydrocarbon receptor(AHR)	Homo sapiens
D16354	AHR		aryl hydrocarbon receptor(AHR)	Homo sapiens
BX505160	AHR		aryl hydrocarbon receptor(AHR)	Homo sapiens
BQ020427	AHR		aryl hydrocarbon receptor(AHR)	Homo sapiens
BQ024331	AHR		aryl hydrocarbon receptor(AHR)	Homo sapiens
BC069390	AHR		aryl hydrocarbon receptor(AHR)	Homo sapiens
BC021696	AHR		aryl hydrocarbon receptor(AHR)	Homo sapiens
BC070080	AHR		aryl hydrocarbon receptor(AHR)	Homo sapiens
AK307495	AHR		aryl hydrocarbon receptor(AHR)	Homo sapiens
AK130815	AHR		aryl hydrocarbon receptor(AHR)	Homo sapiens
AA329775	AHR		aryl hydrocarbon receptor(AHR)	Homo sapiens
XM_054367219	BAG3		BAG cochaperone 3(BAG3)	Homo sapiens
XM_005270287	BAG3		BAG cochaperone 3(BAG3)	Homo sapiens
NM_004281	BAG3		BAG cochaperone 3(BAG3)	Homo sapiens
MW182253	BAG3		BAG cochaperone 3(BAG3)	Homo sapiens
MW182254	BAG3		BAG cochaperone 3(BAG3)	Homo sapiens
BC014656	BAG3		BAG cochaperone 3(BAG3)	Homo sapiens
BC107786	BAG3		BAG cochaperone 3(BAG3)	Homo sapiens
BC006418	BAG3		BAG cochaperone 3(BAG3)	Homo sapiens
AL137582	BAG3		BAG cochaperone 3(BAG3)	Homo sapiens
AK291333	BAG3		BAG cochaperone 3(BAG3)	Homo sapiens
AK313026	BAG3		BAG cochaperone 3(BAG3)	Homo sapiens
AK222800	BAG3		BAG cochaperone 3(BAG3)	Homo sapiens
AF071218	BAG3		BAG cochaperone 3(BAG3)	Homo sapiens
AF095193	BAG3		BAG cochaperone 3(BAG3)	Homo sapiens
AF127139	BAG3		BAG cochaperone 3(BAG3)	Homo sapiens
XM_047439168	BAX		BCL2 associated X, apoptosis regulator(BAX)	Homo sapiens
PP524759	BAX		BCL2 associated X, apoptosis regulator(BAX)	Homo sapiens
OQ260061	BAX		BCL2 associated X, apoptosis regulator(BAX)	Homo sapiens
OQ348817	BAX		BCL2 associated X, apoptosis regulator(BAX)	Homo sapiens
OQ260050	BAX		BCL2 associated X, apoptosis regulator(BAX)	Homo sapiens
OQ348836	BAX		BCL2 associated X, apoptosis regulator(BAX)	Homo sapiens
OQ348802	BAX		BCL2 associated X, apoptosis regulator(BAX)	Homo sapiens
OQ348828	BAX		BCL2 associated X, apoptosis regulator(BAX)	Homo sapiens
OQ260066	BAX		BCL2 associated X, apoptosis regulator(BAX)	Homo sapiens
OQ260045	BAX		BCL2 associated X, apoptosis regulator(BAX)	Homo sapiens
OQ348837	BAX		BCL2 associated X, apoptosis regulator(BAX)	Homo sapiens
OQ348790	BAX		BCL2 associated X, apoptosis regulator(BAX)	Homo sapiens
OQ348787	BAX		BCL2 associated X, apoptosis regulator(BAX)	Homo sapiens
OQ260062	BAX		BCL2 associated X, apoptosis regulator(BAX)	Homo sapiens
OQ348810	BAX		BCL2 associated X, apoptosis regulator(BAX)	Homo sapiens
OQ348798	BAX		BCL2 associated X, apoptosis regulator(BAX)	Homo sapiens
OQ348784	BAX		BCL2 associated X, apoptosis regulator(BAX)	Homo sapiens
OQ260073	BAX		BCL2 associated X, apoptosis regulator(BAX)	Homo sapiens
OQ260046	BAX		BCL2 associated X, apoptosis regulator(BAX)	Homo sapiens
OQ260051	BAX		BCL2 associated X, apoptosis regulator(BAX)	Homo sapiens
OQ139926	BAX		BCL2 associated X, apoptosis regulator(BAX)	Homo sapiens
OQ139914	BAX		BCL2 associated X, apoptosis regulator(BAX)	Homo sapiens
OQ348821	BAX		BCL2 associated X, apoptosis regulator(BAX)	Homo sapiens
OQ260072	BAX		BCL2 associated X, apoptosis regulator(BAX)	Homo sapiens
OQ139921	BAX		BCL2 associated X, apoptosis regulator(BAX)	Homo sapiens
OQ260043	BAX		BCL2 associated X, apoptosis regulator(BAX)	Homo sapiens
OQ348803	BAX		BCL2 associated X, apoptosis regulator(BAX)	Homo sapiens
OQ348827	BAX		BCL2 associated X, apoptosis regulator(BAX)	Homo sapiens
OQ139924	BAX		BCL2 associated X, apoptosis regulator(BAX)	Homo sapiens
OQ260042	BAX		BCL2 associated X, apoptosis regulator(BAX)	Homo sapiens
U19599	BAX		BCL2 associated X, apoptosis regulator(BAX)	Homo sapiens
OQ139911	BAX		BCL2 associated X, apoptosis regulator(BAX)	Homo sapiens
OQ348811	BAX		BCL2 associated X, apoptosis regulator(BAX)	Homo sapiens
OQ348796	BAX		BCL2 associated X, apoptosis regulator(BAX)	Homo sapiens
OQ348789	BAX		BCL2 associated X, apoptosis regulator(BAX)	Homo sapiens
OQ260059	BAX		BCL2 associated X, apoptosis regulator(BAX)	Homo sapiens
OQ260060	BAX		BCL2 associated X, apoptosis regulator(BAX)	Homo sapiens
OQ348819	BAX		BCL2 associated X, apoptosis regulator(BAX)	Homo sapiens
OQ139919	BAX		BCL2 associated X, apoptosis regulator(BAX)	Homo sapiens
OQ260055	BAX		BCL2 associated X, apoptosis regulator(BAX)	Homo sapiens
OQ260056	BAX		BCL2 associated X, apoptosis regulator(BAX)	Homo sapiens
OQ348791	BAX		BCL2 associated X, apoptosis regulator(BAX)	Homo sapiens
OQ348801	BAX		BCL2 associated X, apoptosis regulator(BAX)	Homo sapiens
OQ348815	BAX		BCL2 associated X, apoptosis regulator(BAX)	Homo sapiens
OQ348797	BAX		BCL2 associated X, apoptosis regulator(BAX)	Homo sapiens
OQ260070	BAX		BCL2 associated X, apoptosis regulator(BAX)	Homo sapiens
OQ348807	BAX		BCL2 associated X, apoptosis regulator(BAX)	Homo sapiens
OQ348830	BAX		BCL2 associated X, apoptosis regulator(BAX)	Homo sapiens
OQ348788	BAX		BCL2 associated X, apoptosis regulator(BAX)	Homo sapiens
OQ139915	BAX		BCL2 associated X, apoptosis regulator(BAX)	Homo sapiens
OQ260057	BAX		BCL2 associated X, apoptosis regulator(BAX)	Homo sapiens
OQ139913	BAX		BCL2 associated X, apoptosis regulator(BAX)	Homo sapiens
OQ260069	BAX		BCL2 associated X, apoptosis regulator(BAX)	Homo sapiens
OQ348833	BAX		BCL2 associated X, apoptosis regulator(BAX)	Homo sapiens
T29044	BAX		BCL2 associated X, apoptosis regulator(BAX)	Homo sapiens
OQ260044	BAX		BCL2 associated X, apoptosis regulator(BAX)	Homo sapiens
OQ260063	BAX		BCL2 associated X, apoptosis regulator(BAX)	Homo sapiens
OQ348835	BAX		BCL2 associated X, apoptosis regulator(BAX)	Homo sapiens
OQ348800	BAX		BCL2 associated X, apoptosis regulator(BAX)	Homo sapiens
OQ260048	BAX		BCL2 associated X, apoptosis regulator(BAX)	Homo sapiens
OQ139918	BAX		BCL2 associated X, apoptosis regulator(BAX)	Homo sapiens
OQ348826	BAX		BCL2 associated X, apoptosis regulator(BAX)	Homo sapiens
OQ348825	BAX		BCL2 associated X, apoptosis regulator(BAX)	Homo sapiens
OQ139920	BAX		BCL2 associated X, apoptosis regulator(BAX)	Homo sapiens
OQ260041	BAX		BCL2 associated X, apoptosis regulator(BAX)	Homo sapiens
OQ348793	BAX		BCL2 associated X, apoptosis regulator(BAX)	Homo sapiens
OQ348822	BAX		BCL2 associated X, apoptosis regulator(BAX)	Homo sapiens
OQ348820	BAX		BCL2 associated X, apoptosis regulator(BAX)	Homo sapiens
OQ348794	BAX		BCL2 associated X, apoptosis regulator(BAX)	Homo sapiens
OQ348799	BAX		BCL2 associated X, apoptosis regulator(BAX)	Homo sapiens
OQ139916	BAX		BCL2 associated X, apoptosis regulator(BAX)	Homo sapiens
OQ348832	BAX		BCL2 associated X, apoptosis regulator(BAX)	Homo sapiens
OQ139910	BAX		BCL2 associated X, apoptosis regulator(BAX)	Homo sapiens
OQ348824	BAX		BCL2 associated X, apoptosis regulator(BAX)	Homo sapiens
OQ348785	BAX		BCL2 associated X, apoptosis regulator(BAX)	Homo sapiens
OQ348804	BAX		BCL2 associated X, apoptosis regulator(BAX)	Homo sapiens
OQ260052	BAX		BCL2 associated X, apoptosis regulator(BAX)	Homo sapiens
OQ348808	BAX		BCL2 associated X, apoptosis regulator(BAX)	Homo sapiens
OQ139922	BAX		BCL2 associated X, apoptosis regulator(BAX)	Homo sapiens
OQ260071	BAX		BCL2 associated X, apoptosis regulator(BAX)	Homo sapiens
OQ348834	BAX		BCL2 associated X, apoptosis regulator(BAX)	Homo sapiens
OQ348823	BAX		BCL2 associated X, apoptosis regulator(BAX)	Homo sapiens
OQ348829	BAX		BCL2 associated X, apoptosis regulator(BAX)	Homo sapiens
OQ260067	BAX		BCL2 associated X, apoptosis regulator(BAX)	Homo sapiens
OQ139923	BAX		BCL2 associated X, apoptosis regulator(BAX)	Homo sapiens
OQ348809	BAX		BCL2 associated X, apoptosis regulator(BAX)	Homo sapiens
OQ260054	BAX		BCL2 associated X, apoptosis regulator(BAX)	Homo sapiens
OQ260068	BAX		BCL2 associated X, apoptosis regulator(BAX)	Homo sapiens
OQ139917	BAX		BCL2 associated X, apoptosis regulator(BAX)	Homo sapiens
OQ348792	BAX		BCL2 associated X, apoptosis regulator(BAX)	Homo sapiens
OQ348818	BAX		BCL2 associated X, apoptosis regulator(BAX)	Homo sapiens
OQ260064	BAX		BCL2 associated X, apoptosis regulator(BAX)	Homo sapiens
OQ348795	BAX		BCL2 associated X, apoptosis regulator(BAX)	Homo sapiens
OQ260049	BAX		BCL2 associated X, apoptosis regulator(BAX)	Homo sapiens
OQ348816	BAX		BCL2 associated X, apoptosis regulator(BAX)	Homo sapiens
OQ348806	BAX		BCL2 associated X, apoptosis regulator(BAX)	Homo sapiens
OQ260053	BAX		BCL2 associated X, apoptosis regulator(BAX)	Homo sapiens
OQ260047	BAX		BCL2 associated X, apoptosis regulator(BAX)	Homo sapiens
OQ348786	BAX		BCL2 associated X, apoptosis regulator(BAX)	Homo sapiens
OQ139925	BAX		BCL2 associated X, apoptosis regulator(BAX)	Homo sapiens
OQ260039	BAX		BCL2 associated X, apoptosis regulator(BAX)	Homo sapiens
OQ348831	BAX		BCL2 associated X, apoptosis regulator(BAX)	Homo sapiens
OQ260040	BAX		BCL2 associated X, apoptosis regulator(BAX)	Homo sapiens
OQ139927	BAX		BCL2 associated X, apoptosis regulator(BAX)	Homo sapiens
NR_027882	BAX		BCL2 associated X, apoptosis regulator(BAX)	Homo sapiens
NM_138762	BAX		BCL2 associated X, apoptosis regulator(BAX)	Homo sapiens
NM_138764	BAX		BCL2 associated X, apoptosis regulator(BAX)	Homo sapiens
NM_138761	BAX		BCL2 associated X, apoptosis regulator(BAX)	Homo sapiens
NM_138763	BAX		BCL2 associated X, apoptosis regulator(BAX)	Homo sapiens
NM_004324	BAX		BCL2 associated X, apoptosis regulator(BAX)	Homo sapiens
NM_001291428	BAX		BCL2 associated X, apoptosis regulator(BAX)	Homo sapiens
NM_001291429	BAX		BCL2 associated X, apoptosis regulator(BAX)	Homo sapiens
NM_001291430	BAX		BCL2 associated X, apoptosis regulator(BAX)	Homo sapiens
NM_001291431	BAX		BCL2 associated X, apoptosis regulator(BAX)	Homo sapiens
KF830847	BAX		BCL2 associated X, apoptosis regulator(BAX)	Homo sapiens
L22475	BAX		BCL2 associated X, apoptosis regulator(BAX)	Homo sapiens
L22474	BAX		BCL2 associated X, apoptosis regulator(BAX)	Homo sapiens
KF830846	BAX		BCL2 associated X, apoptosis regulator(BAX)	Homo sapiens
KF830848	BAX		BCL2 associated X, apoptosis regulator(BAX)	Homo sapiens
L22473	BAX		BCL2 associated X, apoptosis regulator(BAX)	Homo sapiens
JX524562	BAX		BCL2 associated X, apoptosis regulator(BAX)	Homo sapiens
HQ889830	BAX		BCL2 associated X, apoptosis regulator(BAX)	Homo sapiens
CN281003	BAX		BCL2 associated X, apoptosis regulator(BAX)	Homo sapiens
BM673184	BAX		BCL2 associated X, apoptosis regulator(BAX)	Homo sapiens
BM706954	BAX		BCL2 associated X, apoptosis regulator(BAX)	Homo sapiens
BE396495	BAX		BCL2 associated X, apoptosis regulator(BAX)	Homo sapiens
BC014175	BAX		BCL2 associated X, apoptosis regulator(BAX)	Homo sapiens
AK291076	BAX		BCL2 associated X, apoptosis regulator(BAX)	Homo sapiens
AJ586909	BAX		BCL2 associated X, apoptosis regulator(BAX)	Homo sapiens
AF250190	BAX		BCL2 associated X, apoptosis regulator(BAX)	Homo sapiens
AJ586910	BAX		BCL2 associated X, apoptosis regulator(BAX)	Homo sapiens
AI565203	BAX		BCL2 associated X, apoptosis regulator(BAX)	Homo sapiens
AF247393	BAX		BCL2 associated X, apoptosis regulator(BAX)	Homo sapiens
AJ417988	BAX		BCL2 associated X, apoptosis regulator(BAX)	Homo sapiens
AF007826	BAX		BCL2 associated X, apoptosis regulator(BAX)	Homo sapiens
NR_137635	BCHE		butyrylcholinesterase(BCHE)	Homo sapiens
NR_137636	BCHE		butyrylcholinesterase(BCHE)	Homo sapiens
M16474	BCHE		butyrylcholinesterase(BCHE)	Homo sapiens
M16541	BCHE		butyrylcholinesterase(BCHE)	Homo sapiens
NM_000055	BCHE		butyrylcholinesterase(BCHE)	Homo sapiens
CD014089	BCHE		butyrylcholinesterase(BCHE)	Homo sapiens
DA426203	BCHE		butyrylcholinesterase(BCHE)	Homo sapiens
BG460576	BCHE		butyrylcholinesterase(BCHE)	Homo sapiens
BF056152	BCHE		butyrylcholinesterase(BCHE)	Homo sapiens
BC018141	BCHE		butyrylcholinesterase(BCHE)	Homo sapiens
BC008396	BCHE		butyrylcholinesterase(BCHE)	Homo sapiens
AL706210	BCHE		butyrylcholinesterase(BCHE)	Homo sapiens
AK292063	BCHE		butyrylcholinesterase(BCHE)	Homo sapiens
XR_008485021	BCL2		BCL2 apoptosis regulator(BCL2)	Homo sapiens
XM_054318967	BCL2		BCL2 apoptosis regulator(BCL2)	Homo sapiens
XM_054318966	BCL2		BCL2 apoptosis regulator(BCL2)	Homo sapiens
XM_047437734	BCL2		BCL2 apoptosis regulator(BCL2)	Homo sapiens
XM_047437733	BCL2		BCL2 apoptosis regulator(BCL2)	Homo sapiens
XM_017025917	BCL2		BCL2 apoptosis regulator(BCL2)	Homo sapiens
XM_011526135	BCL2		BCL2 apoptosis regulator(BCL2)	Homo sapiens
X06487	BCL2		BCL2 apoptosis regulator(BCL2)	Homo sapiens
M14745	BCL2		BCL2 apoptosis regulator(BCL2)	Homo sapiens
NM_000657	BCL2		BCL2 apoptosis regulator(BCL2)	Homo sapiens
M13994	BCL2		BCL2 apoptosis regulator(BCL2)	Homo sapiens
M13995	BCL2		BCL2 apoptosis regulator(BCL2)	Homo sapiens
NM_000633	BCL2		BCL2 apoptosis regulator(BCL2)	Homo sapiens
EU287875	BCL2		BCL2 apoptosis regulator(BCL2)	Homo sapiens
BC027258	BCL2		BCL2 apoptosis regulator(BCL2)	Homo sapiens
AI401297	BCL2		BCL2 apoptosis regulator(BCL2)	Homo sapiens
AF401211	BCL2		BCL2 apoptosis regulator(BCL2)	Homo sapiens
XM_054350958	CASP3		caspase 3(CASP3)	Homo sapiens
XM_054350957	CASP3		caspase 3(CASP3)	Homo sapiens
XM_054350955	CASP3		caspase 3(CASP3)	Homo sapiens
XM_054350956	CASP3		caspase 3(CASP3)	Homo sapiens
XM_047416239	CASP3		caspase 3(CASP3)	Homo sapiens
XM_047416236	CASP3		caspase 3(CASP3)	Homo sapiens
XM_047416237	CASP3		caspase 3(CASP3)	Homo sapiens
XM_047416238	CASP3		caspase 3(CASP3)	Homo sapiens
U13738	CASP3		caspase 3(CASP3)	Homo sapiens
U26943	CASP3		caspase 3(CASP3)	Homo sapiens
U13737	CASP3		caspase 3(CASP3)	Homo sapiens
NM_032991	CASP3		caspase 3(CASP3)	Homo sapiens
NM_001354784	CASP3		caspase 3(CASP3)	Homo sapiens
NM_001354782	CASP3		caspase 3(CASP3)	Homo sapiens
NM_001354781	CASP3		caspase 3(CASP3)	Homo sapiens
NM_001354780	CASP3		caspase 3(CASP3)	Homo sapiens
NM_001354779	CASP3		caspase 3(CASP3)	Homo sapiens
NM_004346	CASP3		caspase 3(CASP3)	Homo sapiens
NM_001354777	CASP3		caspase 3(CASP3)	Homo sapiens
NM_001354783	CASP3		caspase 3(CASP3)	Homo sapiens
BU753483	CASP3		caspase 3(CASP3)	Homo sapiens
BX647609	CASP3		caspase 3(CASP3)	Homo sapiens
BC016926	CASP3		caspase 3(CASP3)	Homo sapiens
AU133051	CASP3		caspase 3(CASP3)	Homo sapiens
AU127028	CASP3		caspase 3(CASP3)	Homo sapiens
AK291337	CASP3		caspase 3(CASP3)	Homo sapiens
AJ413269	CASP3		caspase 3(CASP3)	Homo sapiens
XR_008486177	CASP9		caspase 9(CASP9)	Homo sapiens
XR_007064158	CASP9		caspase 9(CASP9)	Homo sapiens
XM_054339124	CASP9		caspase 9(CASP9)	Homo sapiens
XM_054339125	CASP9		caspase 9(CASP9)	Homo sapiens
XM_054339126	CASP9		caspase 9(CASP9)	Homo sapiens
XM_047432034	CASP9		caspase 9(CASP9)	Homo sapiens
XM_011542273	CASP9		caspase 9(CASP9)	Homo sapiens
XM_005246014	CASP9		caspase 9(CASP9)	Homo sapiens
U56390	CASP9		caspase 9(CASP9)	Homo sapiens
U60521	CASP9		caspase 9(CASP9)	Homo sapiens
NR_102733	CASP9		caspase 9(CASP9)	Homo sapiens
NR_102732	CASP9		caspase 9(CASP9)	Homo sapiens
NM_032996	CASP9		caspase 9(CASP9)	Homo sapiens
NM_001278054	CASP9		caspase 9(CASP9)	Homo sapiens
NM_001229	CASP9		caspase 9(CASP9)	Homo sapiens
HY027003	CASP9		caspase 9(CASP9)	Homo sapiens
DA078665	CASP9		caspase 9(CASP9)	Homo sapiens
BT006911	CASP9		caspase 9(CASP9)	Homo sapiens
AY732490	CASP9		caspase 9(CASP9)	Homo sapiens
BC002452	CASP9		caspase 9(CASP9)	Homo sapiens
BC006463	CASP9		caspase 9(CASP9)	Homo sapiens
AK292080	CASP9		caspase 9(CASP9)	Homo sapiens
AK303743	CASP9		caspase 9(CASP9)	Homo sapiens
AK292111	CASP9		caspase 9(CASP9)	Homo sapiens
AB020979	CASP9		caspase 9(CASP9)	Homo sapiens
AF093130	CASP9		caspase 9(CASP9)	Homo sapiens
AJ781267	CASP9		caspase 9(CASP9)	Homo sapiens
AB209147	CASP9		caspase 9(CASP9)	Homo sapiens
AF110376	CASP9		caspase 9(CASP9)	Homo sapiens
AA534393	CASP9		caspase 9(CASP9)	Homo sapiens
AB015653	CASP9		caspase 9(CASP9)	Homo sapiens
X04076	CAT		catalase(CAT)	Homo sapiens
NM_001752	CAT		catalase(CAT)	Homo sapiens
GQ891493	CAT		catalase(CAT)	Homo sapiens
CA748580	CAT		catalase(CAT)	Homo sapiens
BI551632	CAT		catalase(CAT)	Homo sapiens
BC112217	CAT		catalase(CAT)	Homo sapiens
BC110398	CAT		catalase(CAT)	Homo sapiens
BC027300	CAT		catalase(CAT)	Homo sapiens
BC112219	CAT		catalase(CAT)	Homo sapiens
AY028632	CAT		catalase(CAT)	Homo sapiens
AW023382	CAT		catalase(CAT)	Homo sapiens
AK315350	CAT		catalase(CAT)	Homo sapiens
AK291585	CAT		catalase(CAT)	Homo sapiens
AK310184	CAT		catalase(CAT)	Homo sapiens
AK301577	CAT		catalase(CAT)	Homo sapiens
XM_054361703	CDKN2A		cyclin dependent kinase inhibitor 2A(CDKN2A)	Homo sapiens
XM_054361702	CDKN2A		cyclin dependent kinase inhibitor 2A(CDKN2A)	Homo sapiens
XM_054361701	CDKN2A		cyclin dependent kinase inhibitor 2A(CDKN2A)	Homo sapiens
XM_054361700	CDKN2A		cyclin dependent kinase inhibitor 2A(CDKN2A)	Homo sapiens
XM_054361704	CDKN2A		cyclin dependent kinase inhibitor 2A(CDKN2A)	Homo sapiens
XM_047422597	CDKN2A		cyclin dependent kinase inhibitor 2A(CDKN2A)	Homo sapiens
XM_047422596	CDKN2A		cyclin dependent kinase inhibitor 2A(CDKN2A)	Homo sapiens
XM_047422598	CDKN2A		cyclin dependent kinase inhibitor 2A(CDKN2A)	Homo sapiens
XM_011517675	CDKN2A		cyclin dependent kinase inhibitor 2A(CDKN2A)	Homo sapiens
XM_011517676	CDKN2A		cyclin dependent kinase inhibitor 2A(CDKN2A)	Homo sapiens
U26727	CDKN2A		cyclin dependent kinase inhibitor 2A(CDKN2A)	Homo sapiens
U38945	CDKN2A		cyclin dependent kinase inhibitor 2A(CDKN2A)	Homo sapiens
S78535	CDKN2A		cyclin dependent kinase inhibitor 2A(CDKN2A)	Homo sapiens
NM_058196	CDKN2A		cyclin dependent kinase inhibitor 2A(CDKN2A)	Homo sapiens
NM_058197	CDKN2A		cyclin dependent kinase inhibitor 2A(CDKN2A)	Homo sapiens
NM_058195	CDKN2A		cyclin dependent kinase inhibitor 2A(CDKN2A)	Homo sapiens
NM_001363763	CDKN2A		cyclin dependent kinase inhibitor 2A(CDKN2A)	Homo sapiens
NM_001195132	CDKN2A		cyclin dependent kinase inhibitor 2A(CDKN2A)	Homo sapiens
NM_000077	CDKN2A		cyclin dependent kinase inhibitor 2A(CDKN2A)	Homo sapiens
L27211	CDKN2A		cyclin dependent kinase inhibitor 2A(CDKN2A)	Homo sapiens
KF311101	CDKN2A		cyclin dependent kinase inhibitor 2A(CDKN2A)	Homo sapiens
JQ694043	CDKN2A		cyclin dependent kinase inhibitor 2A(CDKN2A)	Homo sapiens
JQ694044	CDKN2A		cyclin dependent kinase inhibitor 2A(CDKN2A)	Homo sapiens
JQ694045	CDKN2A		cyclin dependent kinase inhibitor 2A(CDKN2A)	Homo sapiens
DQ318021	CDKN2A		cyclin dependent kinase inhibitor 2A(CDKN2A)	Homo sapiens
BX099567	CDKN2A		cyclin dependent kinase inhibitor 2A(CDKN2A)	Homo sapiens
BQ012762	CDKN2A		cyclin dependent kinase inhibitor 2A(CDKN2A)	Homo sapiens
BT007020	CDKN2A		cyclin dependent kinase inhibitor 2A(CDKN2A)	Homo sapiens
BI258230	CDKN2A		cyclin dependent kinase inhibitor 2A(CDKN2A)	Homo sapiens
BC015960	CDKN2A		cyclin dependent kinase inhibitor 2A(CDKN2A)	Homo sapiens
BC021998	CDKN2A		cyclin dependent kinase inhibitor 2A(CDKN2A)	Homo sapiens
AL582909	CDKN2A		cyclin dependent kinase inhibitor 2A(CDKN2A)	Homo sapiens
AI859822	CDKN2A		cyclin dependent kinase inhibitor 2A(CDKN2A)	Homo sapiens
AJ844636	CDKN2A		cyclin dependent kinase inhibitor 2A(CDKN2A)	Homo sapiens
AF115544	CDKN2A		cyclin dependent kinase inhibitor 2A(CDKN2A)	Homo sapiens
NR_149110	CERNA3		competing endogenous lncRNA 3 for miR-645(CERNA3)	Homo sapiens
NR_027928	CHKB-CPT1B		CHKB-CPT1B readthrough (NMD candidate)(CHKB-CPT1B)	Homo sapiens
CA312186	CHKB-CPT1B		CHKB-CPT1B readthrough (NMD candidate)(CHKB-CPT1B)	Homo sapiens
BC131570	CHKB-CPT1B		CHKB-CPT1B readthrough (NMD candidate)(CHKB-CPT1B)	Homo sapiens
AK301477	CHKB-CPT1B		CHKB-CPT1B readthrough (NMD candidate)(CHKB-CPT1B)	Homo sapiens
AB051457	CHKB-CPT1B		CHKB-CPT1B readthrough (NMD candidate)(CHKB-CPT1B)	Homo sapiens
XR_008485080	CIRBP		cold inducible RNA binding protein(CIRBP)	Homo sapiens
XR_008485079	CIRBP		cold inducible RNA binding protein(CIRBP)	Homo sapiens
XR_001753599	CIRBP		cold inducible RNA binding protein(CIRBP)	Homo sapiens
XR_001753600	CIRBP		cold inducible RNA binding protein(CIRBP)	Homo sapiens
XM_054319714	CIRBP		cold inducible RNA binding protein(CIRBP)	Homo sapiens
XM_054319715	CIRBP		cold inducible RNA binding protein(CIRBP)	Homo sapiens
XM_054319716	CIRBP		cold inducible RNA binding protein(CIRBP)	Homo sapiens
XM_017026237	CIRBP		cold inducible RNA binding protein(CIRBP)	Homo sapiens
XM_011527668	CIRBP		cold inducible RNA binding protein(CIRBP)	Homo sapiens
XM_006722637	CIRBP		cold inducible RNA binding protein(CIRBP)	Homo sapiens
OP242338	CIRBP		cold inducible RNA binding protein(CIRBP)	Homo sapiens
OP242328	CIRBP		cold inducible RNA binding protein(CIRBP)	Homo sapiens
OP242353	CIRBP		cold inducible RNA binding protein(CIRBP)	Homo sapiens
OP242327	CIRBP		cold inducible RNA binding protein(CIRBP)	Homo sapiens
OP242344	CIRBP		cold inducible RNA binding protein(CIRBP)	Homo sapiens
OP242352	CIRBP		cold inducible RNA binding protein(CIRBP)	Homo sapiens
OP242333	CIRBP		cold inducible RNA binding protein(CIRBP)	Homo sapiens
OP242345	CIRBP		cold inducible RNA binding protein(CIRBP)	Homo sapiens
OP242348	CIRBP		cold inducible RNA binding protein(CIRBP)	Homo sapiens
OP242339	CIRBP		cold inducible RNA binding protein(CIRBP)	Homo sapiens
OP242336	CIRBP		cold inducible RNA binding protein(CIRBP)	Homo sapiens
OP242322	CIRBP		cold inducible RNA binding protein(CIRBP)	Homo sapiens
OP242326	CIRBP		cold inducible RNA binding protein(CIRBP)	Homo sapiens
OP242341	CIRBP		cold inducible RNA binding protein(CIRBP)	Homo sapiens
OP242325	CIRBP		cold inducible RNA binding protein(CIRBP)	Homo sapiens
OP242331	CIRBP		cold inducible RNA binding protein(CIRBP)	Homo sapiens
OP242349	CIRBP		cold inducible RNA binding protein(CIRBP)	Homo sapiens
OP242320	CIRBP		cold inducible RNA binding protein(CIRBP)	Homo sapiens
OP242323	CIRBP		cold inducible RNA binding protein(CIRBP)	Homo sapiens
OP242337	CIRBP		cold inducible RNA binding protein(CIRBP)	Homo sapiens
OP242346	CIRBP		cold inducible RNA binding protein(CIRBP)	Homo sapiens
OP242347	CIRBP		cold inducible RNA binding protein(CIRBP)	Homo sapiens
OP242332	CIRBP		cold inducible RNA binding protein(CIRBP)	Homo sapiens
OP242350	CIRBP		cold inducible RNA binding protein(CIRBP)	Homo sapiens
OP242351	CIRBP		cold inducible RNA binding protein(CIRBP)	Homo sapiens
OP242330	CIRBP		cold inducible RNA binding protein(CIRBP)	Homo sapiens
OP242329	CIRBP		cold inducible RNA binding protein(CIRBP)	Homo sapiens
NR_023312	CIRBP		cold inducible RNA binding protein(CIRBP)	Homo sapiens
NR_023313	CIRBP		cold inducible RNA binding protein(CIRBP)	Homo sapiens
NM_001300815	CIRBP		cold inducible RNA binding protein(CIRBP)	Homo sapiens
NM_001300829	CIRBP		cold inducible RNA binding protein(CIRBP)	Homo sapiens
NM_001280	CIRBP		cold inducible RNA binding protein(CIRBP)	Homo sapiens
HM005352	CIRBP		cold inducible RNA binding protein(CIRBP)	Homo sapiens
DA433715	CIRBP		cold inducible RNA binding protein(CIRBP)	Homo sapiens
DA695021	CIRBP		cold inducible RNA binding protein(CIRBP)	Homo sapiens
D78134	CIRBP		cold inducible RNA binding protein(CIRBP)	Homo sapiens
CX785176	CIRBP		cold inducible RNA binding protein(CIRBP)	Homo sapiens
BU689520	CIRBP		cold inducible RNA binding protein(CIRBP)	Homo sapiens
BM706055	CIRBP		cold inducible RNA binding protein(CIRBP)	Homo sapiens
BI819825	CIRBP		cold inducible RNA binding protein(CIRBP)	Homo sapiens
BP195090	CIRBP		cold inducible RNA binding protein(CIRBP)	Homo sapiens
BT007210	CIRBP		cold inducible RNA binding protein(CIRBP)	Homo sapiens
AL133636	CIRBP		cold inducible RNA binding protein(CIRBP)	Homo sapiens
BC000403	CIRBP		cold inducible RNA binding protein(CIRBP)	Homo sapiens
BC000901	CIRBP		cold inducible RNA binding protein(CIRBP)	Homo sapiens
AK311601	CIRBP		cold inducible RNA binding protein(CIRBP)	Homo sapiens
AK304470	CIRBP		cold inducible RNA binding protein(CIRBP)	Homo sapiens
AK304185	CIRBP		cold inducible RNA binding protein(CIRBP)	Homo sapiens
AK128423	CIRBP		cold inducible RNA binding protein(CIRBP)	Homo sapiens
AK095781	CIRBP		cold inducible RNA binding protein(CIRBP)	Homo sapiens
AK094781	CIRBP		cold inducible RNA binding protein(CIRBP)	Homo sapiens
AB451348	CIRBP		cold inducible RNA binding protein(CIRBP)	Homo sapiens
AB451225	CIRBP		cold inducible RNA binding protein(CIRBP)	Homo sapiens
AF021336	CIRBP		cold inducible RNA binding protein(CIRBP)	Homo sapiens
Z19054	CTNNB1		catenin beta 1(CTNNB1)	Homo sapiens
XM_054345310	CTNNB1		catenin beta 1(CTNNB1)	Homo sapiens
XM_054345316	CTNNB1		catenin beta 1(CTNNB1)	Homo sapiens
XM_054345313	CTNNB1		catenin beta 1(CTNNB1)	Homo sapiens
XM_054345314	CTNNB1		catenin beta 1(CTNNB1)	Homo sapiens
XM_054345311	CTNNB1		catenin beta 1(CTNNB1)	Homo sapiens
XM_054345315	CTNNB1		catenin beta 1(CTNNB1)	Homo sapiens
XM_054345312	CTNNB1		catenin beta 1(CTNNB1)	Homo sapiens
XM_054345317	CTNNB1		catenin beta 1(CTNNB1)	Homo sapiens
XM_047447480	CTNNB1		catenin beta 1(CTNNB1)	Homo sapiens
XM_047447479	CTNNB1		catenin beta 1(CTNNB1)	Homo sapiens
XM_047447483	CTNNB1		catenin beta 1(CTNNB1)	Homo sapiens
XM_047447482	CTNNB1		catenin beta 1(CTNNB1)	Homo sapiens
XM_047447481	CTNNB1		catenin beta 1(CTNNB1)	Homo sapiens
XM_047447477	CTNNB1		catenin beta 1(CTNNB1)	Homo sapiens
XM_047447478	CTNNB1		catenin beta 1(CTNNB1)	Homo sapiens
XM_024453356	CTNNB1		catenin beta 1(CTNNB1)	Homo sapiens
XM_017005738	CTNNB1		catenin beta 1(CTNNB1)	Homo sapiens
XM_006712985	CTNNB1		catenin beta 1(CTNNB1)	Homo sapiens
U38440	CTNNB1		catenin beta 1(CTNNB1)	Homo sapiens
X87838	CTNNB1		catenin beta 1(CTNNB1)	Homo sapiens
NM_001904	CTNNB1		catenin beta 1(CTNNB1)	Homo sapiens
NM_001330729	CTNNB1		catenin beta 1(CTNNB1)	Homo sapiens
NM_001098209	CTNNB1		catenin beta 1(CTNNB1)	Homo sapiens
NM_001098210	CTNNB1		catenin beta 1(CTNNB1)	Homo sapiens
DA216720	CTNNB1		catenin beta 1(CTNNB1)	Homo sapiens
CA944934	CTNNB1		catenin beta 1(CTNNB1)	Homo sapiens
BX648430	CTNNB1		catenin beta 1(CTNNB1)	Homo sapiens
BC058926	CTNNB1		catenin beta 1(CTNNB1)	Homo sapiens
AK314776	CTNNB1		catenin beta 1(CTNNB1)	Homo sapiens
AK299954	CTNNB1		catenin beta 1(CTNNB1)	Homo sapiens
AK294778	CTNNB1		catenin beta 1(CTNNB1)	Homo sapiens
AK289932	CTNNB1		catenin beta 1(CTNNB1)	Homo sapiens
AK296790	CTNNB1		catenin beta 1(CTNNB1)	Homo sapiens
AK095242	CTNNB1		catenin beta 1(CTNNB1)	Homo sapiens
AB451264	CTNNB1		catenin beta 1(CTNNB1)	Homo sapiens
AB451392	CTNNB1		catenin beta 1(CTNNB1)	Homo sapiens
AB062292	CTNNB1		catenin beta 1(CTNNB1)	Homo sapiens
Y07508	CYP19A1		cytochrome P450 family 19 subfamily A member 1(CYP19A1)	Homo sapiens
S52789	CYP19A1		cytochrome P450 family 19 subfamily A member 1(CYP19A1)	Homo sapiens
S52794	CYP19A1		cytochrome P450 family 19 subfamily A member 1(CYP19A1)	Homo sapiens
X13589	CYP19A1		cytochrome P450 family 19 subfamily A member 1(CYP19A1)	Homo sapiens
S85075	CYP19A1		cytochrome P450 family 19 subfamily A member 1(CYP19A1)	Homo sapiens
S52793	CYP19A1		cytochrome P450 family 19 subfamily A member 1(CYP19A1)	Homo sapiens
S58866	CYP19A1		cytochrome P450 family 19 subfamily A member 1(CYP19A1)	Homo sapiens
NM_031226	CYP19A1		cytochrome P450 family 19 subfamily A member 1(CYP19A1)	Homo sapiens
NM_001347251	CYP19A1		cytochrome P450 family 19 subfamily A member 1(CYP19A1)	Homo sapiens
NM_001347256	CYP19A1		cytochrome P450 family 19 subfamily A member 1(CYP19A1)	Homo sapiens
NM_001347253	CYP19A1		cytochrome P450 family 19 subfamily A member 1(CYP19A1)	Homo sapiens
NM_001347254	CYP19A1		cytochrome P450 family 19 subfamily A member 1(CYP19A1)	Homo sapiens
NM_001347249	CYP19A1		cytochrome P450 family 19 subfamily A member 1(CYP19A1)	Homo sapiens
NM_001347255	CYP19A1		cytochrome P450 family 19 subfamily A member 1(CYP19A1)	Homo sapiens
NM_001347248	CYP19A1		cytochrome P450 family 19 subfamily A member 1(CYP19A1)	Homo sapiens
NM_001347250	CYP19A1		cytochrome P450 family 19 subfamily A member 1(CYP19A1)	Homo sapiens
NM_001347252	CYP19A1		cytochrome P450 family 19 subfamily A member 1(CYP19A1)	Homo sapiens
M28420	CYP19A1		cytochrome P450 family 19 subfamily A member 1(CYP19A1)	Homo sapiens
NM_000103	CYP19A1		cytochrome P450 family 19 subfamily A member 1(CYP19A1)	Homo sapiens
M22246	CYP19A1		cytochrome P450 family 19 subfamily A member 1(CYP19A1)	Homo sapiens
M18856	CYP19A1		cytochrome P450 family 19 subfamily A member 1(CYP19A1)	Homo sapiens
J04127	CYP19A1		cytochrome P450 family 19 subfamily A member 1(CYP19A1)	Homo sapiens
DQ578731	CYP19A1		cytochrome P450 family 19 subfamily A member 1(CYP19A1)	Homo sapiens
DQ596808	CYP19A1		cytochrome P450 family 19 subfamily A member 1(CYP19A1)	Homo sapiens
DA853862	CYP19A1		cytochrome P450 family 19 subfamily A member 1(CYP19A1)	Homo sapiens
DQ118405	CYP19A1		cytochrome P450 family 19 subfamily A member 1(CYP19A1)	Homo sapiens
BG621764	CYP19A1		cytochrome P450 family 19 subfamily A member 1(CYP19A1)	Homo sapiens
BQ024157	CYP19A1		cytochrome P450 family 19 subfamily A member 1(CYP19A1)	Homo sapiens
BC107785	CYP19A1		cytochrome P450 family 19 subfamily A member 1(CYP19A1)	Homo sapiens
BC022896	CYP19A1		cytochrome P450 family 19 subfamily A member 1(CYP19A1)	Homo sapiens
BC035714	CYP19A1		cytochrome P450 family 19 subfamily A member 1(CYP19A1)	Homo sapiens
BC056258	CYP19A1		cytochrome P450 family 19 subfamily A member 1(CYP19A1)	Homo sapiens
BC035959	CYP19A1		cytochrome P450 family 19 subfamily A member 1(CYP19A1)	Homo sapiens
BC020767	CYP19A1		cytochrome P450 family 19 subfamily A member 1(CYP19A1)	Homo sapiens
AK291778	CYP19A1		cytochrome P450 family 19 subfamily A member 1(CYP19A1)	Homo sapiens
AF419337	CYP19A1		cytochrome P450 family 19 subfamily A member 1(CYP19A1)	Homo sapiens
PP894156	CYP2E1		cytochrome P450 family 2 subfamily E member 1(CYP2E1)	Homo sapiens
PP894028	CYP2E1		cytochrome P450 family 2 subfamily E member 1(CYP2E1)	Homo sapiens
PP894158	CYP2E1		cytochrome P450 family 2 subfamily E member 1(CYP2E1)	Homo sapiens
PP894154	CYP2E1		cytochrome P450 family 2 subfamily E member 1(CYP2E1)	Homo sapiens
PP894084	CYP2E1		cytochrome P450 family 2 subfamily E member 1(CYP2E1)	Homo sapiens
PP893773	CYP2E1		cytochrome P450 family 2 subfamily E member 1(CYP2E1)	Homo sapiens
S77873	CYP2E1		cytochrome P450 family 2 subfamily E member 1(CYP2E1)	Homo sapiens
PP894074	CYP2E1		cytochrome P450 family 2 subfamily E member 1(CYP2E1)	Homo sapiens
PP894157	CYP2E1		cytochrome P450 family 2 subfamily E member 1(CYP2E1)	Homo sapiens
PP894095	CYP2E1		cytochrome P450 family 2 subfamily E member 1(CYP2E1)	Homo sapiens
PP894075	CYP2E1		cytochrome P450 family 2 subfamily E member 1(CYP2E1)	Homo sapiens
NM_000773	CYP2E1		cytochrome P450 family 2 subfamily E member 1(CYP2E1)	Homo sapiens
J02625	CYP2E1		cytochrome P450 family 2 subfamily E member 1(CYP2E1)	Homo sapiens
BX951478	CYP2E1		cytochrome P450 family 2 subfamily E member 1(CYP2E1)	Homo sapiens
DQ149222	CYP2E1		cytochrome P450 family 2 subfamily E member 1(CYP2E1)	Homo sapiens
BC067433	CYP2E1		cytochrome P450 family 2 subfamily E member 1(CYP2E1)	Homo sapiens
BC067435	CYP2E1		cytochrome P450 family 2 subfamily E member 1(CYP2E1)	Homo sapiens
AK290822	CYP2E1		cytochrome P450 family 2 subfamily E member 1(CYP2E1)	Homo sapiens
AJ853940	CYP2E1		cytochrome P450 family 2 subfamily E member 1(CYP2E1)	Homo sapiens
AJ877238	CYP2E1		cytochrome P450 family 2 subfamily E member 1(CYP2E1)	Homo sapiens
AJ853939	CYP2E1		cytochrome P450 family 2 subfamily E member 1(CYP2E1)	Homo sapiens
AF084225	CYP2E1		cytochrome P450 family 2 subfamily E member 1(CYP2E1)	Homo sapiens
AF182276	CYP2E1		cytochrome P450 family 2 subfamily E member 1(CYP2E1)	Homo sapiens
X12387	CYP3A4		cytochrome P450 family 3 subfamily A member 4(CYP3A4)	Homo sapiens
NM_017460	CYP3A4		cytochrome P450 family 3 subfamily A member 4(CYP3A4)	Homo sapiens
NM_001202855	CYP3A4		cytochrome P450 family 3 subfamily A member 4(CYP3A4)	Homo sapiens
NM_001202857	CYP3A4		cytochrome P450 family 3 subfamily A member 4(CYP3A4)	Homo sapiens
NM_001202856	CYP3A4		cytochrome P450 family 3 subfamily A member 4(CYP3A4)	Homo sapiens
M14096	CYP3A4		cytochrome P450 family 3 subfamily A member 4(CYP3A4)	Homo sapiens
M13785	CYP3A4		cytochrome P450 family 3 subfamily A member 4(CYP3A4)	Homo sapiens
M18907	CYP3A4		cytochrome P450 family 3 subfamily A member 4(CYP3A4)	Homo sapiens
J04449	CYP3A4		cytochrome P450 family 3 subfamily A member 4(CYP3A4)	Homo sapiens
DQ924960	CYP3A4		cytochrome P450 family 3 subfamily A member 4(CYP3A4)	Homo sapiens
D00003	CYP3A4		cytochrome P450 family 3 subfamily A member 4(CYP3A4)	Homo sapiens
DA639071	CYP3A4		cytochrome P450 family 3 subfamily A member 4(CYP3A4)	Homo sapiens
BC069418	CYP3A4		cytochrome P450 family 3 subfamily A member 4(CYP3A4)	Homo sapiens
BC101631	CYP3A4		cytochrome P450 family 3 subfamily A member 4(CYP3A4)	Homo sapiens
BC069352	CYP3A4		cytochrome P450 family 3 subfamily A member 4(CYP3A4)	Homo sapiens
AY606313	CYP3A4		cytochrome P450 family 3 subfamily A member 4(CYP3A4)	Homo sapiens
AK298451	CYP3A4		cytochrome P450 family 3 subfamily A member 4(CYP3A4)	Homo sapiens
AK298462	CYP3A4		cytochrome P450 family 3 subfamily A member 4(CYP3A4)	Homo sapiens
AK312967	CYP3A4		cytochrome P450 family 3 subfamily A member 4(CYP3A4)	Homo sapiens
AF182273	CYP3A4		cytochrome P450 family 3 subfamily A member 4(CYP3A4)	Homo sapiens
NR_110115	EMSLR		E2F1 mRNA stabilizing lncRNA(EMSLR)	Homo sapiens
Z75126	ESR1		estrogen receptor 1(ESR1)	Homo sapiens
XM_054354483	ESR1		estrogen receptor 1(ESR1)	Homo sapiens
XM_054354486	ESR1		estrogen receptor 1(ESR1)	Homo sapiens
XM_054354477	ESR1		estrogen receptor 1(ESR1)	Homo sapiens
XM_054354489	ESR1		estrogen receptor 1(ESR1)	Homo sapiens
XM_054354474	ESR1		estrogen receptor 1(ESR1)	Homo sapiens
XM_054354482	ESR1		estrogen receptor 1(ESR1)	Homo sapiens
XM_054354472	ESR1		estrogen receptor 1(ESR1)	Homo sapiens
XM_054354476	ESR1		estrogen receptor 1(ESR1)	Homo sapiens
XM_054354484	ESR1		estrogen receptor 1(ESR1)	Homo sapiens
XM_054354485	ESR1		estrogen receptor 1(ESR1)	Homo sapiens
XM_054354479	ESR1		estrogen receptor 1(ESR1)	Homo sapiens
XM_054354493	ESR1		estrogen receptor 1(ESR1)	Homo sapiens
XM_054354480	ESR1		estrogen receptor 1(ESR1)	Homo sapiens
XM_054354475	ESR1		estrogen receptor 1(ESR1)	Homo sapiens
XM_054354492	ESR1		estrogen receptor 1(ESR1)	Homo sapiens
XM_054354488	ESR1		estrogen receptor 1(ESR1)	Homo sapiens
XM_054354487	ESR1		estrogen receptor 1(ESR1)	Homo sapiens
XM_054354473	ESR1		estrogen receptor 1(ESR1)	Homo sapiens
XM_054354478	ESR1		estrogen receptor 1(ESR1)	Homo sapiens
XM_054354481	ESR1		estrogen receptor 1(ESR1)	Homo sapiens
XM_054354491	ESR1		estrogen receptor 1(ESR1)	Homo sapiens
XM_054354490	ESR1		estrogen receptor 1(ESR1)	Homo sapiens
XM_047418293	ESR1		estrogen receptor 1(ESR1)	Homo sapiens
XM_047418289	ESR1		estrogen receptor 1(ESR1)	Homo sapiens
XM_047418291	ESR1		estrogen receptor 1(ESR1)	Homo sapiens
XM_047418290	ESR1		estrogen receptor 1(ESR1)	Homo sapiens
XM_047418296	ESR1		estrogen receptor 1(ESR1)	Homo sapiens
XM_047418292	ESR1		estrogen receptor 1(ESR1)	Homo sapiens
XM_047418297	ESR1		estrogen receptor 1(ESR1)	Homo sapiens
XM_047418299	ESR1		estrogen receptor 1(ESR1)	Homo sapiens
XM_047418294	ESR1		estrogen receptor 1(ESR1)	Homo sapiens
XM_047418295	ESR1		estrogen receptor 1(ESR1)	Homo sapiens
XM_047418298	ESR1		estrogen receptor 1(ESR1)	Homo sapiens
XM_017010381	ESR1		estrogen receptor 1(ESR1)	Homo sapiens
XM_017010380	ESR1		estrogen receptor 1(ESR1)	Homo sapiens
XM_017010378	ESR1		estrogen receptor 1(ESR1)	Homo sapiens
XM_017010379	ESR1		estrogen receptor 1(ESR1)	Homo sapiens
XM_017010383	ESR1		estrogen receptor 1(ESR1)	Homo sapiens
XM_017010377	ESR1		estrogen receptor 1(ESR1)	Homo sapiens
XM_011535547	ESR1		estrogen receptor 1(ESR1)	Homo sapiens
XM_011535545	ESR1		estrogen receptor 1(ESR1)	Homo sapiens
XM_011535543	ESR1		estrogen receptor 1(ESR1)	Homo sapiens
XM_011535549	ESR1		estrogen receptor 1(ESR1)	Homo sapiens
PQ470082	ESR1		estrogen receptor 1(ESR1)	Homo sapiens
X86816	ESR1		estrogen receptor 1(ESR1)	Homo sapiens
PQ470055	ESR1		estrogen receptor 1(ESR1)	Homo sapiens
PQ470083	ESR1		estrogen receptor 1(ESR1)	Homo sapiens
PQ470090	ESR1		estrogen receptor 1(ESR1)	Homo sapiens
S79911	ESR1		estrogen receptor 1(ESR1)	Homo sapiens
PQ470059	ESR1		estrogen receptor 1(ESR1)	Homo sapiens
PQ470072	ESR1		estrogen receptor 1(ESR1)	Homo sapiens
PQ470067	ESR1		estrogen receptor 1(ESR1)	Homo sapiens
PQ470073	ESR1		estrogen receptor 1(ESR1)	Homo sapiens
PQ470056	ESR1		estrogen receptor 1(ESR1)	Homo sapiens
PQ470070	ESR1		estrogen receptor 1(ESR1)	Homo sapiens
S80316	ESR1		estrogen receptor 1(ESR1)	Homo sapiens
PQ470060	ESR1		estrogen receptor 1(ESR1)	Homo sapiens
PQ470087	ESR1		estrogen receptor 1(ESR1)	Homo sapiens
PQ470077	ESR1		estrogen receptor 1(ESR1)	Homo sapiens
PQ470085	ESR1		estrogen receptor 1(ESR1)	Homo sapiens
PQ470078	ESR1		estrogen receptor 1(ESR1)	Homo sapiens
PQ470062	ESR1		estrogen receptor 1(ESR1)	Homo sapiens
PQ470080	ESR1		estrogen receptor 1(ESR1)	Homo sapiens
PQ470089	ESR1		estrogen receptor 1(ESR1)	Homo sapiens
PQ470086	ESR1		estrogen receptor 1(ESR1)	Homo sapiens
PQ470093	ESR1		estrogen receptor 1(ESR1)	Homo sapiens
PQ470074	ESR1		estrogen receptor 1(ESR1)	Homo sapiens
PQ470075	ESR1		estrogen receptor 1(ESR1)	Homo sapiens
PQ470068	ESR1		estrogen receptor 1(ESR1)	Homo sapiens
X03635	ESR1		estrogen receptor 1(ESR1)	Homo sapiens
PQ470064	ESR1		estrogen receptor 1(ESR1)	Homo sapiens
PQ470071	ESR1		estrogen receptor 1(ESR1)	Homo sapiens
PQ470084	ESR1		estrogen receptor 1(ESR1)	Homo sapiens
PQ470094	ESR1		estrogen receptor 1(ESR1)	Homo sapiens
PQ470092	ESR1		estrogen receptor 1(ESR1)	Homo sapiens
PQ470069	ESR1		estrogen receptor 1(ESR1)	Homo sapiens
U47678	ESR1		estrogen receptor 1(ESR1)	Homo sapiens
PQ470088	ESR1		estrogen receptor 1(ESR1)	Homo sapiens
U68068	ESR1		estrogen receptor 1(ESR1)	Homo sapiens
PQ470065	ESR1		estrogen receptor 1(ESR1)	Homo sapiens
PQ470066	ESR1		estrogen receptor 1(ESR1)	Homo sapiens
U68067	ESR1		estrogen receptor 1(ESR1)	Homo sapiens
PQ470063	ESR1		estrogen receptor 1(ESR1)	Homo sapiens
PQ470081	ESR1		estrogen receptor 1(ESR1)	Homo sapiens
PQ470057	ESR1		estrogen receptor 1(ESR1)	Homo sapiens
PQ470076	ESR1		estrogen receptor 1(ESR1)	Homo sapiens
PQ470061	ESR1		estrogen receptor 1(ESR1)	Homo sapiens
PQ470058	ESR1		estrogen receptor 1(ESR1)	Homo sapiens
X74439	ESR1		estrogen receptor 1(ESR1)	Homo sapiens
PQ470091	ESR1		estrogen receptor 1(ESR1)	Homo sapiens
X73067	ESR1		estrogen receptor 1(ESR1)	Homo sapiens
PQ470079	ESR1		estrogen receptor 1(ESR1)	Homo sapiens
NM_001385570	ESR1		estrogen receptor 1(ESR1)	Homo sapiens
NM_001385572	ESR1		estrogen receptor 1(ESR1)	Homo sapiens
NM_001385568	ESR1		estrogen receptor 1(ESR1)	Homo sapiens
NM_001385571	ESR1		estrogen receptor 1(ESR1)	Homo sapiens
NM_001385569	ESR1		estrogen receptor 1(ESR1)	Homo sapiens
NM_001328100	ESR1		estrogen receptor 1(ESR1)	Homo sapiens
NM_001291230	ESR1		estrogen receptor 1(ESR1)	Homo sapiens
NM_001291241	ESR1		estrogen receptor 1(ESR1)	Homo sapiens
NM_001122741	ESR1		estrogen receptor 1(ESR1)	Homo sapiens
NM_001122740	ESR1		estrogen receptor 1(ESR1)	Homo sapiens
NM_001122742	ESR1		estrogen receptor 1(ESR1)	Homo sapiens
M12674	ESR1		estrogen receptor 1(ESR1)	Homo sapiens
NM_000125	ESR1		estrogen receptor 1(ESR1)	Homo sapiens
M69297	ESR1		estrogen receptor 1(ESR1)	Homo sapiens
LC120323	ESR1		estrogen receptor 1(ESR1)	Homo sapiens
LC120328	ESR1		estrogen receptor 1(ESR1)	Homo sapiens
LC120327	ESR1		estrogen receptor 1(ESR1)	Homo sapiens
LC120324	ESR1		estrogen receptor 1(ESR1)	Homo sapiens
LC516420	ESR1		estrogen receptor 1(ESR1)	Homo sapiens
LC120326	ESR1		estrogen receptor 1(ESR1)	Homo sapiens
LC120325	ESR1		estrogen receptor 1(ESR1)	Homo sapiens
LC120329	ESR1		estrogen receptor 1(ESR1)	Homo sapiens
LC120330	ESR1		estrogen receptor 1(ESR1)	Homo sapiens
JF810888	ESR1		estrogen receptor 1(ESR1)	Homo sapiens
GQ411257	ESR1		estrogen receptor 1(ESR1)	Homo sapiens
GQ411255	ESR1		estrogen receptor 1(ESR1)	Homo sapiens
GQ411252	ESR1		estrogen receptor 1(ESR1)	Homo sapiens
GQ438790	ESR1		estrogen receptor 1(ESR1)	Homo sapiens
GQ411256	ESR1		estrogen receptor 1(ESR1)	Homo sapiens
GQ411251	ESR1		estrogen receptor 1(ESR1)	Homo sapiens
GQ411253	ESR1		estrogen receptor 1(ESR1)	Homo sapiens
GQ438792	ESR1		estrogen receptor 1(ESR1)	Homo sapiens
GQ389792	ESR1		estrogen receptor 1(ESR1)	Homo sapiens
GQ438789	ESR1		estrogen receptor 1(ESR1)	Homo sapiens
GQ411254	ESR1		estrogen receptor 1(ESR1)	Homo sapiens
GQ438791	ESR1		estrogen receptor 1(ESR1)	Homo sapiens
GQ411250	ESR1		estrogen receptor 1(ESR1)	Homo sapiens
GQ366704	ESR1		estrogen receptor 1(ESR1)	Homo sapiens
GQ438793	ESR1		estrogen receptor 1(ESR1)	Homo sapiens
GQ411258	ESR1		estrogen receptor 1(ESR1)	Homo sapiens
FJ147556	ESR1		estrogen receptor 1(ESR1)	Homo sapiens
FJ011556	ESR1		estrogen receptor 1(ESR1)	Homo sapiens
FJ011558	ESR1		estrogen receptor 1(ESR1)	Homo sapiens
FJ716814	ESR1		estrogen receptor 1(ESR1)	Homo sapiens
FJ712307	ESR1		estrogen receptor 1(ESR1)	Homo sapiens
FJ147555	ESR1		estrogen receptor 1(ESR1)	Homo sapiens
FJ147553	ESR1		estrogen receptor 1(ESR1)	Homo sapiens
FJ716813	ESR1		estrogen receptor 1(ESR1)	Homo sapiens
FJ712306	ESR1		estrogen receptor 1(ESR1)	Homo sapiens
FJ147557	ESR1		estrogen receptor 1(ESR1)	Homo sapiens
FJ716815	ESR1		estrogen receptor 1(ESR1)	Homo sapiens
FJ147552	ESR1		estrogen receptor 1(ESR1)	Homo sapiens
FJ169504	ESR1		estrogen receptor 1(ESR1)	Homo sapiens
FJ169502	ESR1		estrogen receptor 1(ESR1)	Homo sapiens
FJ712305	ESR1		estrogen receptor 1(ESR1)	Homo sapiens
FJ169503	ESR1		estrogen receptor 1(ESR1)	Homo sapiens
FJ716811	ESR1		estrogen receptor 1(ESR1)	Homo sapiens
FJ011560	ESR1		estrogen receptor 1(ESR1)	Homo sapiens
FJ716812	ESR1		estrogen receptor 1(ESR1)	Homo sapiens
FJ147554	ESR1		estrogen receptor 1(ESR1)	Homo sapiens
FJ011559	ESR1		estrogen receptor 1(ESR1)	Homo sapiens
FJ169500	ESR1		estrogen receptor 1(ESR1)	Homo sapiens
FJ011557	ESR1		estrogen receptor 1(ESR1)	Homo sapiens
FJ147558	ESR1		estrogen receptor 1(ESR1)	Homo sapiens
FJ668387	ESR1		estrogen receptor 1(ESR1)	Homo sapiens
FJ169501	ESR1		estrogen receptor 1(ESR1)	Homo sapiens
EU930361	ESR1		estrogen receptor 1(ESR1)	Homo sapiens
EU982840	ESR1		estrogen receptor 1(ESR1)	Homo sapiens
EF491789	ESR1		estrogen receptor 1(ESR1)	Homo sapiens
EU982838	ESR1		estrogen receptor 1(ESR1)	Homo sapiens
EU447161	ESR1		estrogen receptor 1(ESR1)	Homo sapiens
EU982839	ESR1		estrogen receptor 1(ESR1)	Homo sapiens
EU921455	ESR1		estrogen receptor 1(ESR1)	Homo sapiens
DQ163909	ESR1		estrogen receptor 1(ESR1)	Homo sapiens
DA329077	ESR1		estrogen receptor 1(ESR1)	Homo sapiens
DB285906	ESR1		estrogen receptor 1(ESR1)	Homo sapiens
BX640939	ESR1		estrogen receptor 1(ESR1)	Homo sapiens
BE084831	ESR1		estrogen receptor 1(ESR1)	Homo sapiens
BC128574	ESR1		estrogen receptor 1(ESR1)	Homo sapiens
BC128573	ESR1		estrogen receptor 1(ESR1)	Homo sapiens
AY750962	ESR1		estrogen receptor 1(ESR1)	Homo sapiens
AK311064	ESR1		estrogen receptor 1(ESR1)	Homo sapiens
AK309580	ESR1		estrogen receptor 1(ESR1)	Homo sapiens
AK293019	ESR1		estrogen receptor 1(ESR1)	Homo sapiens
AK304833	ESR1		estrogen receptor 1(ESR1)	Homo sapiens
AK304600	ESR1		estrogen receptor 1(ESR1)	Homo sapiens
AK313644	ESR1		estrogen receptor 1(ESR1)	Homo sapiens
AB685815	ESR1		estrogen receptor 1(ESR1)	Homo sapiens
AF258451	ESR1		estrogen receptor 1(ESR1)	Homo sapiens
AF258450	ESR1		estrogen receptor 1(ESR1)	Homo sapiens
AB685817	ESR1		estrogen receptor 1(ESR1)	Homo sapiens
AB588629	ESR1		estrogen receptor 1(ESR1)	Homo sapiens
AB588630	ESR1		estrogen receptor 1(ESR1)	Homo sapiens
AB685820	ESR1		estrogen receptor 1(ESR1)	Homo sapiens
AB685816	ESR1		estrogen receptor 1(ESR1)	Homo sapiens
AB307713	ESR1		estrogen receptor 1(ESR1)	Homo sapiens
AB685814	ESR1		estrogen receptor 1(ESR1)	Homo sapiens
AB685819	ESR1		estrogen receptor 1(ESR1)	Homo sapiens
AF120105	ESR1		estrogen receptor 1(ESR1)	Homo sapiens
AB685818	ESR1		estrogen receptor 1(ESR1)	Homo sapiens
AF258449	ESR1		estrogen receptor 1(ESR1)	Homo sapiens
Z47993	FAS		Fas cell surface death receptor(FAS)	Homo sapiens
Z47995	FAS		Fas cell surface death receptor(FAS)	Homo sapiens
Z47994	FAS		Fas cell surface death receptor(FAS)	Homo sapiens
Z70520	FAS		Fas cell surface death receptor(FAS)	Homo sapiens
Z70519	FAS		Fas cell surface death receptor(FAS)	Homo sapiens
Z66556	FAS		Fas cell surface death receptor(FAS)	Homo sapiens
XM_054365764	FAS		Fas cell surface death receptor(FAS)	Homo sapiens
XM_054365762	FAS		Fas cell surface death receptor(FAS)	Homo sapiens
XM_054365761	FAS		Fas cell surface death receptor(FAS)	Homo sapiens
XM_054365758	FAS		Fas cell surface death receptor(FAS)	Homo sapiens
XM_054365759	FAS		Fas cell surface death receptor(FAS)	Homo sapiens
XM_054365763	FAS		Fas cell surface death receptor(FAS)	Homo sapiens
XM_054365760	FAS		Fas cell surface death receptor(FAS)	Homo sapiens
XM_047425178	FAS		Fas cell surface death receptor(FAS)	Homo sapiens
XM_047425180	FAS		Fas cell surface death receptor(FAS)	Homo sapiens
XM_047425179	FAS		Fas cell surface death receptor(FAS)	Homo sapiens
XM_011539764	FAS		Fas cell surface death receptor(FAS)	Homo sapiens
XM_011539766	FAS		Fas cell surface death receptor(FAS)	Homo sapiens
XM_011539765	FAS		Fas cell surface death receptor(FAS)	Homo sapiens
XM_006717819	FAS		Fas cell surface death receptor(FAS)	Homo sapiens
X83490	FAS		Fas cell surface death receptor(FAS)	Homo sapiens
X83492	FAS		Fas cell surface death receptor(FAS)	Homo sapiens
S78781	FAS		Fas cell surface death receptor(FAS)	Homo sapiens
X83493	FAS		Fas cell surface death receptor(FAS)	Homo sapiens
X83491	FAS		Fas cell surface death receptor(FAS)	Homo sapiens
X63717	FAS		Fas cell surface death receptor(FAS)	Homo sapiens
X89101	FAS		Fas cell surface death receptor(FAS)	Homo sapiens
NR_135313	FAS		Fas cell surface death receptor(FAS)	Homo sapiens
NR_135314	FAS		Fas cell surface death receptor(FAS)	Homo sapiens
NR_135315	FAS		Fas cell surface death receptor(FAS)	Homo sapiens
NR_028036	FAS		Fas cell surface death receptor(FAS)	Homo sapiens
NR_028035	FAS		Fas cell surface death receptor(FAS)	Homo sapiens
NR_028034	FAS		Fas cell surface death receptor(FAS)	Homo sapiens
NR_028033	FAS		Fas cell surface death receptor(FAS)	Homo sapiens
NM_152877	FAS		Fas cell surface death receptor(FAS)	Homo sapiens
NM_152871	FAS		Fas cell surface death receptor(FAS)	Homo sapiens
NM_152875	FAS		Fas cell surface death receptor(FAS)	Homo sapiens
NM_152876	FAS		Fas cell surface death receptor(FAS)	Homo sapiens
NM_152874	FAS		Fas cell surface death receptor(FAS)	Homo sapiens
NM_152872	FAS		Fas cell surface death receptor(FAS)	Homo sapiens
NM_152873	FAS		Fas cell surface death receptor(FAS)	Homo sapiens
NM_001410956	FAS		Fas cell surface death receptor(FAS)	Homo sapiens
NM_001320619	FAS		Fas cell surface death receptor(FAS)	Homo sapiens
NM_000043	FAS		Fas cell surface death receptor(FAS)	Homo sapiens
M67454	FAS		Fas cell surface death receptor(FAS)	Homo sapiens
KM114217	FAS		Fas cell surface death receptor(FAS)	Homo sapiens
KJ958564	FAS		Fas cell surface death receptor(FAS)	Homo sapiens
FM246457	FAS		Fas cell surface death receptor(FAS)	Homo sapiens
FJ373045	FAS		Fas cell surface death receptor(FAS)	Homo sapiens
FJ373046	FAS		Fas cell surface death receptor(FAS)	Homo sapiens
FM246458	FAS		Fas cell surface death receptor(FAS)	Homo sapiens
FM246459	FAS		Fas cell surface death receptor(FAS)	Homo sapiens
FJ200481	FAS		Fas cell surface death receptor(FAS)	Homo sapiens
EU481974	FAS		Fas cell surface death receptor(FAS)	Homo sapiens
CR450307	FAS		Fas cell surface death receptor(FAS)	Homo sapiens
DA759225	FAS		Fas cell surface death receptor(FAS)	Homo sapiens
DB284727	FAS		Fas cell surface death receptor(FAS)	Homo sapiens
DA040126	FAS		Fas cell surface death receptor(FAS)	Homo sapiens
DA699562	FAS		Fas cell surface death receptor(FAS)	Homo sapiens
BU620333	FAS		Fas cell surface death receptor(FAS)	Homo sapiens
BC012479	FAS		Fas cell surface death receptor(FAS)	Homo sapiens
BC065736	FAS		Fas cell surface death receptor(FAS)	Homo sapiens
AY495076	FAS		Fas cell surface death receptor(FAS)	Homo sapiens
AV715411	FAS		Fas cell surface death receptor(FAS)	Homo sapiens
AK311499	FAS		Fas cell surface death receptor(FAS)	Homo sapiens
AK311424	FAS		Fas cell surface death receptor(FAS)	Homo sapiens
AK311164	FAS		Fas cell surface death receptor(FAS)	Homo sapiens
AK290978	FAS		Fas cell surface death receptor(FAS)	Homo sapiens
AK026195	FAS		Fas cell surface death receptor(FAS)	Homo sapiens
AB209361	FAS		Fas cell surface death receptor(FAS)	Homo sapiens
XM_054349558	GABRB1		gamma-aminobutyric acid type A receptor subunit beta1(GABRB1)	Homo sapiens
XM_024453976	GABRB1		gamma-aminobutyric acid type A receptor subunit beta1(GABRB1)	Homo sapiens
XM_024453977	GABRB1		gamma-aminobutyric acid type A receptor subunit beta1(GABRB1)	Homo sapiens
XM_017007986	GABRB1		gamma-aminobutyric acid type A receptor subunit beta1(GABRB1)	Homo sapiens
XM_017007985	GABRB1		gamma-aminobutyric acid type A receptor subunit beta1(GABRB1)	Homo sapiens
S70733	GABRB1		gamma-aminobutyric acid type A receptor subunit beta1(GABRB1)	Homo sapiens
X14767	GABRB1		gamma-aminobutyric acid type A receptor subunit beta1(GABRB1)	Homo sapiens
NM_000812	GABRB1		gamma-aminobutyric acid type A receptor subunit beta1(GABRB1)	Homo sapiens
KJ535054	GABRB1		gamma-aminobutyric acid type A receptor subunit beta1(GABRB1)	Homo sapiens
KJ534841	GABRB1		gamma-aminobutyric acid type A receptor subunit beta1(GABRB1)	Homo sapiens
DC352362	GABRB1		gamma-aminobutyric acid type A receptor subunit beta1(GABRB1)	Homo sapiens
BC022449	GABRB1		gamma-aminobutyric acid type A receptor subunit beta1(GABRB1)	Homo sapiens
BC041979	GABRB1		gamma-aminobutyric acid type A receptor subunit beta1(GABRB1)	Homo sapiens
AK293691	GABRB1		gamma-aminobutyric acid type A receptor subunit beta1(GABRB1)	Homo sapiens
AK307120	GABRB1		gamma-aminobutyric acid type A receptor subunit beta1(GABRB1)	Homo sapiens
AK312720	GABRB1		gamma-aminobutyric acid type A receptor subunit beta1(GABRB1)	Homo sapiens
AK296023	GABRB1		gamma-aminobutyric acid type A receptor subunit beta1(GABRB1)	Homo sapiens
AK124778	GABRB1		gamma-aminobutyric acid type A receptor subunit beta1(GABRB1)	Homo sapiens
AK225686	GABRB1		gamma-aminobutyric acid type A receptor subunit beta1(GABRB1)	Homo sapiens
AK225167	GABRB1		gamma-aminobutyric acid type A receptor subunit beta1(GABRB1)	Homo sapiens
AK094991	GABRB1		gamma-aminobutyric acid type A receptor subunit beta1(GABRB1)	Homo sapiens
OM156462	GATA4		GATA binding protein 4(GATA4)	Homo sapiens
NM_001374273	GATA4		GATA binding protein 4(GATA4)	Homo sapiens
NM_002052	GATA4		GATA binding protein 4(GATA4)	Homo sapiens
NM_001374274	GATA4		GATA binding protein 4(GATA4)	Homo sapiens
NM_001308093	GATA4		GATA binding protein 4(GATA4)	Homo sapiens
NM_001308094	GATA4		GATA binding protein 4(GATA4)	Homo sapiens
L34357	GATA4		GATA binding protein 4(GATA4)	Homo sapiens
HY015197	GATA4		GATA binding protein 4(GATA4)	Homo sapiens
HY023604	GATA4		GATA binding protein 4(GATA4)	Homo sapiens
FJ169610	GATA4		GATA binding protein 4(GATA4)	Homo sapiens
DR003768	GATA4		GATA binding protein 4(GATA4)	Homo sapiens
DA900813	GATA4		GATA binding protein 4(GATA4)	Homo sapiens
D78260	GATA4		GATA binding protein 4(GATA4)	Homo sapiens
BC143434	GATA4		GATA binding protein 4(GATA4)	Homo sapiens
BM560562	GATA4		GATA binding protein 4(GATA4)	Homo sapiens
BC143479	GATA4		GATA binding protein 4(GATA4)	Homo sapiens
BQ439274	GATA4		GATA binding protein 4(GATA4)	Homo sapiens
BM768332	GATA4		GATA binding protein 4(GATA4)	Homo sapiens
BC033672	GATA4		GATA binding protein 4(GATA4)	Homo sapiens
BC105108	GATA4		GATA binding protein 4(GATA4)	Homo sapiens
BC101580	GATA4		GATA binding protein 4(GATA4)	Homo sapiens
BC068079	GATA4		GATA binding protein 4(GATA4)	Homo sapiens
AY740706	GATA4		GATA binding protein 4(GATA4)	Homo sapiens
AK097060	GATA4		GATA binding protein 4(GATA4)	Homo sapiens
AF318320	GATA4		GATA binding protein 4(GATA4)	Homo sapiens
AI192760	GATA4		GATA binding protein 4(GATA4)	Homo sapiens
AF180736	GATA4		GATA binding protein 4(GATA4)	Homo sapiens
X52947	GJA1		gap junction protein alpha 1(GJA1)	Homo sapiens
M65188	GJA1		gap junction protein alpha 1(GJA1)	Homo sapiens
NM_000165	GJA1		gap junction protein alpha 1(GJA1)	Homo sapiens
CR541660	GJA1		gap junction protein alpha 1(GJA1)	Homo sapiens
BP226987	GJA1		gap junction protein alpha 1(GJA1)	Homo sapiens
BC026329	GJA1		gap junction protein alpha 1(GJA1)	Homo sapiens
AW664595	GJA1		gap junction protein alpha 1(GJA1)	Homo sapiens
AK297402	GJA1		gap junction protein alpha 1(GJA1)	Homo sapiens
AK309377	GJA1		gap junction protein alpha 1(GJA1)	Homo sapiens
AK294670	GJA1		gap junction protein alpha 1(GJA1)	Homo sapiens
AK297761	GJA1		gap junction protein alpha 1(GJA1)	Homo sapiens
AK312324	GJA1		gap junction protein alpha 1(GJA1)	Homo sapiens
AK297764	GJA1		gap junction protein alpha 1(GJA1)	Homo sapiens
AK295460	GJA1		gap junction protein alpha 1(GJA1)	Homo sapiens
AK316159	GJA1		gap junction protein alpha 1(GJA1)	Homo sapiens
AK309490	GJA1		gap junction protein alpha 1(GJA1)	Homo sapiens
AK223289	GJA1		gap junction protein alpha 1(GJA1)	Homo sapiens
NR_168476	GPT		glutamic--pyruvic transaminase(GPT)	Homo sapiens
NR_168477	GPT		glutamic--pyruvic transaminase(GPT)	Homo sapiens
NM_005309	GPT		glutamic--pyruvic transaminase(GPT)	Homo sapiens
NM_001382665	GPT		glutamic--pyruvic transaminase(GPT)	Homo sapiens
NM_001382664	GPT		glutamic--pyruvic transaminase(GPT)	Homo sapiens
D10355	GPT		glutamic--pyruvic transaminase(GPT)	Homo sapiens
BT006992	GPT		glutamic--pyruvic transaminase(GPT)	Homo sapiens
BP275218	GPT		glutamic--pyruvic transaminase(GPT)	Homo sapiens
BC018207	GPT		glutamic--pyruvic transaminase(GPT)	Homo sapiens
AK303779	GPT		glutamic--pyruvic transaminase(GPT)	Homo sapiens
AK298488	GPT		glutamic--pyruvic transaminase(GPT)	Homo sapiens
AK225562	GPT		glutamic--pyruvic transaminase(GPT)	Homo sapiens
AI283141	GPT		glutamic--pyruvic transaminase(GPT)	Homo sapiens
XM_054360370	GSR		glutathione-disulfide reductase(GSR)	Homo sapiens
XM_047421728	GSR		glutathione-disulfide reductase(GSR)	Homo sapiens
XM_047421727	GSR		glutathione-disulfide reductase(GSR)	Homo sapiens
X54507	GSR		glutathione-disulfide reductase(GSR)	Homo sapiens
X15722	GSR		glutathione-disulfide reductase(GSR)	Homo sapiens
NM_001195103	GSR		glutathione-disulfide reductase(GSR)	Homo sapiens
NM_001195102	GSR		glutathione-disulfide reductase(GSR)	Homo sapiens
NM_001195104	GSR		glutathione-disulfide reductase(GSR)	Homo sapiens
NM_000637	GSR		glutathione-disulfide reductase(GSR)	Homo sapiens
GQ472231	GSR		glutathione-disulfide reductase(GSR)	Homo sapiens
FJ224321	GSR		glutathione-disulfide reductase(GSR)	Homo sapiens
CA944703	GSR		glutathione-disulfide reductase(GSR)	Homo sapiens
CB988964	GSR		glutathione-disulfide reductase(GSR)	Homo sapiens
BM838919	GSR		glutathione-disulfide reductase(GSR)	Homo sapiens
BM148117	GSR		glutathione-disulfide reductase(GSR)	Homo sapiens
BM478942	GSR		glutathione-disulfide reductase(GSR)	Homo sapiens
BC069244	GSR		glutathione-disulfide reductase(GSR)	Homo sapiens
BC035691	GSR		glutathione-disulfide reductase(GSR)	Homo sapiens
AF228704	GSR		glutathione-disulfide reductase(GSR)	Homo sapiens
AB519179	GSR		glutathione-disulfide reductase(GSR)	Homo sapiens
AB519181	GSR		glutathione-disulfide reductase(GSR)	Homo sapiens
AB519180	GSR		glutathione-disulfide reductase(GSR)	Homo sapiens
XM_054352485	HMGCR		3-hydroxy-3-methylglutaryl-CoA reductase(HMGCR)	Homo sapiens
XM_054352486	HMGCR		3-hydroxy-3-methylglutaryl-CoA reductase(HMGCR)	Homo sapiens
XM_054352484	HMGCR		3-hydroxy-3-methylglutaryl-CoA reductase(HMGCR)	Homo sapiens
XM_011543359	HMGCR		3-hydroxy-3-methylglutaryl-CoA reductase(HMGCR)	Homo sapiens
XM_011543357	HMGCR		3-hydroxy-3-methylglutaryl-CoA reductase(HMGCR)	Homo sapiens
XM_011543358	HMGCR		3-hydroxy-3-methylglutaryl-CoA reductase(HMGCR)	Homo sapiens
NM_001364187	HMGCR		3-hydroxy-3-methylglutaryl-CoA reductase(HMGCR)	Homo sapiens
NM_001130996	HMGCR		3-hydroxy-3-methylglutaryl-CoA reductase(HMGCR)	Homo sapiens
M62633	HMGCR		3-hydroxy-3-methylglutaryl-CoA reductase(HMGCR)	Homo sapiens
M62627	HMGCR		3-hydroxy-3-methylglutaryl-CoA reductase(HMGCR)	Homo sapiens
M11058	HMGCR		3-hydroxy-3-methylglutaryl-CoA reductase(HMGCR)	Homo sapiens
NM_000859	HMGCR		3-hydroxy-3-methylglutaryl-CoA reductase(HMGCR)	Homo sapiens
CN278665	HMGCR		3-hydroxy-3-methylglutaryl-CoA reductase(HMGCR)	Homo sapiens
BC033692	HMGCR		3-hydroxy-3-methylglutaryl-CoA reductase(HMGCR)	Homo sapiens
BC024180	HMGCR		3-hydroxy-3-methylglutaryl-CoA reductase(HMGCR)	Homo sapiens
AY429541	HMGCR		3-hydroxy-3-methylglutaryl-CoA reductase(HMGCR)	Homo sapiens
AY429542	HMGCR		3-hydroxy-3-methylglutaryl-CoA reductase(HMGCR)	Homo sapiens
AY429543	HMGCR		3-hydroxy-3-methylglutaryl-CoA reductase(HMGCR)	Homo sapiens
AK299655	HMGCR		3-hydroxy-3-methylglutaryl-CoA reductase(HMGCR)	Homo sapiens
AK312437	HMGCR		3-hydroxy-3-methylglutaryl-CoA reductase(HMGCR)	Homo sapiens
AK292892	HMGCR		3-hydroxy-3-methylglutaryl-CoA reductase(HMGCR)	Homo sapiens
AK296499	HMGCR		3-hydroxy-3-methylglutaryl-CoA reductase(HMGCR)	Homo sapiens
AA648735	HMGCR		3-hydroxy-3-methylglutaryl-CoA reductase(HMGCR)	Homo sapiens
X06985	HMOX1		heme oxygenase 1(HMOX1)	Homo sapiens
NM_002133	HMOX1		heme oxygenase 1(HMOX1)	Homo sapiens
M23042	HMOX1		heme oxygenase 1(HMOX1)	Homo sapiens
M23041	HMOX1		heme oxygenase 1(HMOX1)	Homo sapiens
JF323038	HMOX1		heme oxygenase 1(HMOX1)	Homo sapiens
GU187011	HMOX1		heme oxygenase 1(HMOX1)	Homo sapiens
GU187012	HMOX1		heme oxygenase 1(HMOX1)	Homo sapiens
CR541968	HMOX1		heme oxygenase 1(HMOX1)	Homo sapiens
CR456505	HMOX1		heme oxygenase 1(HMOX1)	Homo sapiens
CR541945	HMOX1		heme oxygenase 1(HMOX1)	Homo sapiens
CA306357	HMOX1		heme oxygenase 1(HMOX1)	Homo sapiens
BP288767	HMOX1		heme oxygenase 1(HMOX1)	Homo sapiens
BT019785	HMOX1		heme oxygenase 1(HMOX1)	Homo sapiens
BC001491	HMOX1		heme oxygenase 1(HMOX1)	Homo sapiens
AK313120	HMOX1		heme oxygenase 1(HMOX1)	Homo sapiens
AF051791	HMOX1		heme oxygenase 1(HMOX1)	Homo sapiens
XM_054375979	HSP90AA1		heat shock protein 90 alpha family class A member 1(HSP90AA1)	Homo sapiens
XM_011536718	HSP90AA1		heat shock protein 90 alpha family class A member 1(HSP90AA1)	Homo sapiens
X15183	HSP90AA1		heat shock protein 90 alpha family class A member 1(HSP90AA1)	Homo sapiens
X07270	HSP90AA1		heat shock protein 90 alpha family class A member 1(HSP90AA1)	Homo sapiens
NM_005348	HSP90AA1		heat shock protein 90 alpha family class A member 1(HSP90AA1)	Homo sapiens
NM_001017963	HSP90AA1		heat shock protein 90 alpha family class A member 1(HSP90AA1)	Homo sapiens
GQ149083	HSP90AA1		heat shock protein 90 alpha family class A member 1(HSP90AA1)	Homo sapiens
GQ472230	HSP90AA1		heat shock protein 90 alpha family class A member 1(HSP90AA1)	Homo sapiens
DA237149	HSP90AA1		heat shock protein 90 alpha family class A member 1(HSP90AA1)	Homo sapiens
DC303876	HSP90AA1		heat shock protein 90 alpha family class A member 1(HSP90AA1)	Homo sapiens
BX248761	HSP90AA1		heat shock protein 90 alpha family class A member 1(HSP90AA1)	Homo sapiens
BX247955	HSP90AA1		heat shock protein 90 alpha family class A member 1(HSP90AA1)	Homo sapiens
BC121062	HSP90AA1		heat shock protein 90 alpha family class A member 1(HSP90AA1)	Homo sapiens
BC007989	HSP90AA1		heat shock protein 90 alpha family class A member 1(HSP90AA1)	Homo sapiens
BC017233	HSP90AA1		heat shock protein 90 alpha family class A member 1(HSP90AA1)	Homo sapiens
BC023006	HSP90AA1		heat shock protein 90 alpha family class A member 1(HSP90AA1)	Homo sapiens
BC108695	HSP90AA1		heat shock protein 90 alpha family class A member 1(HSP90AA1)	Homo sapiens
BC001695	HSP90AA1		heat shock protein 90 alpha family class A member 1(HSP90AA1)	Homo sapiens
BC000987	HSP90AA1		heat shock protein 90 alpha family class A member 1(HSP90AA1)	Homo sapiens
AK300126	HSP90AA1		heat shock protein 90 alpha family class A member 1(HSP90AA1)	Homo sapiens
AK291607	HSP90AA1		heat shock protein 90 alpha family class A member 1(HSP90AA1)	Homo sapiens
AK291115	HSP90AA1		heat shock protein 90 alpha family class A member 1(HSP90AA1)	Homo sapiens
AK310595	HSP90AA1		heat shock protein 90 alpha family class A member 1(HSP90AA1)	Homo sapiens
AK129557	HSP90AA1		heat shock protein 90 alpha family class A member 1(HSP90AA1)	Homo sapiens
AK056446	HSP90AA1		heat shock protein 90 alpha family class A member 1(HSP90AA1)	Homo sapiens
AJ890083	HSP90AA1		heat shock protein 90 alpha family class A member 1(HSP90AA1)	Homo sapiens
AJ890082	HSP90AA1		heat shock protein 90 alpha family class A member 1(HSP90AA1)	Homo sapiens
AI250920	HSP90AA1		heat shock protein 90 alpha family class A member 1(HSP90AA1)	Homo sapiens
AF028832	HSP90AA1		heat shock protein 90 alpha family class A member 1(HSP90AA1)	Homo sapiens
S74571	HSPB1		heat shock protein family B (small) member 1(HSPB1)	Homo sapiens
X54079	HSPB1		heat shock protein family B (small) member 1(HSPB1)	Homo sapiens
X16477	HSPB1		heat shock protein family B (small) member 1(HSPB1)	Homo sapiens
U90906	HSPB1		heat shock protein family B (small) member 1(HSPB1)	Homo sapiens
NM_001540	HSPB1		heat shock protein family B (small) member 1(HSPB1)	Homo sapiens
MW881014	HSPB1		heat shock protein family B (small) member 1(HSPB1)	Homo sapiens
MW881017	HSPB1		heat shock protein family B (small) member 1(HSPB1)	Homo sapiens
MW881016	HSPB1		heat shock protein family B (small) member 1(HSPB1)	Homo sapiens
MW881015	HSPB1		heat shock protein family B (small) member 1(HSPB1)	Homo sapiens
FJ224323	HSPB1		heat shock protein family B (small) member 1(HSPB1)	Homo sapiens
CR536489	HSPB1		heat shock protein family B (small) member 1(HSPB1)	Homo sapiens
CR407614	HSPB1		heat shock protein family B (small) member 1(HSPB1)	Homo sapiens
BP231480	HSPB1		heat shock protein family B (small) member 1(HSPB1)	Homo sapiens
BT019888	HSPB1		heat shock protein family B (small) member 1(HSPB1)	Homo sapiens
BC073768	HSPB1		heat shock protein family B (small) member 1(HSPB1)	Homo sapiens
BC012768	HSPB1		heat shock protein family B (small) member 1(HSPB1)	Homo sapiens
BC012292	HSPB1		heat shock protein family B (small) member 1(HSPB1)	Homo sapiens
BC014920	HSPB1		heat shock protein family B (small) member 1(HSPB1)	Homo sapiens
AW273562	HSPB1		heat shock protein family B (small) member 1(HSPB1)	Homo sapiens
AL050380	HSPB1		heat shock protein family B (small) member 1(HSPB1)	Homo sapiens
BC000510	HSPB1		heat shock protein family B (small) member 1(HSPB1)	Homo sapiens
AK296890	HSPB1		heat shock protein family B (small) member 1(HSPB1)	Homo sapiens
AK311894	HSPB1		heat shock protein family B (small) member 1(HSPB1)	Homo sapiens
AK311446	HSPB1		heat shock protein family B (small) member 1(HSPB1)	Homo sapiens
AF086135	HSPB1		heat shock protein family B (small) member 1(HSPB1)	Homo sapiens
AB020027	HSPB1		heat shock protein family B (small) member 1(HSPB1)	Homo sapiens
XM_054341810	IL1B		interleukin 1 beta(IL1B)	Homo sapiens
XM_047444175	IL1B		interleukin 1 beta(IL1B)	Homo sapiens
X56087	IL1B		interleukin 1 beta(IL1B)	Homo sapiens
OR395552	IL1B		interleukin 1 beta(IL1B)	Homo sapiens
X02532	IL1B		interleukin 1 beta(IL1B)	Homo sapiens
M15330	IL1B		interleukin 1 beta(IL1B)	Homo sapiens
NM_000576	IL1B		interleukin 1 beta(IL1B)	Homo sapiens
M54933	IL1B		interleukin 1 beta(IL1B)	Homo sapiens
K02770	IL1B		interleukin 1 beta(IL1B)	Homo sapiens
CR407679	IL1B		interleukin 1 beta(IL1B)	Homo sapiens
BT007213	IL1B		interleukin 1 beta(IL1B)	Homo sapiens
BC008678	IL1B		interleukin 1 beta(IL1B)	Homo sapiens
AK313983	IL1B		interleukin 1 beta(IL1B)	Homo sapiens
AF043335	IL1B		interleukin 1 beta(IL1B)	Homo sapiens
AB451494	IL1B		interleukin 1 beta(IL1B)	Homo sapiens
NR_104620	LINC01672		long intergenic non-protein coding RNA 1672(LINC01672)	Homo sapiens
NR_104621	LINC01672		long intergenic non-protein coding RNA 1672(LINC01672)	Homo sapiens
BG216966	LINC01672		long intergenic non-protein coding RNA 1672(LINC01672)	Homo sapiens
AA398864	LINC01672		long intergenic non-protein coding RNA 1672(LINC01672)	Homo sapiens
Z11694	MAPK1		mitogen-activated protein kinase 1(MAPK1)	Homo sapiens
Z11695	MAPK1		mitogen-activated protein kinase 1(MAPK1)	Homo sapiens
OM301616	MAPK1		mitogen-activated protein kinase 1(MAPK1)	Homo sapiens
OM301615	MAPK1		mitogen-activated protein kinase 1(MAPK1)	Homo sapiens
OM301622	MAPK1		mitogen-activated protein kinase 1(MAPK1)	Homo sapiens
OM301623	MAPK1		mitogen-activated protein kinase 1(MAPK1)	Homo sapiens
OM301619	MAPK1		mitogen-activated protein kinase 1(MAPK1)	Homo sapiens
OM301624	MAPK1		mitogen-activated protein kinase 1(MAPK1)	Homo sapiens
OM301617	MAPK1		mitogen-activated protein kinase 1(MAPK1)	Homo sapiens
OM301618	MAPK1		mitogen-activated protein kinase 1(MAPK1)	Homo sapiens
OM301621	MAPK1		mitogen-activated protein kinase 1(MAPK1)	Homo sapiens
OM301620	MAPK1		mitogen-activated protein kinase 1(MAPK1)	Homo sapiens
NM_138957	MAPK1		mitogen-activated protein kinase 1(MAPK1)	Homo sapiens
NM_002745	MAPK1		mitogen-activated protein kinase 1(MAPK1)	Homo sapiens
EF565108	MAPK1		mitogen-activated protein kinase 1(MAPK1)	Homo sapiens
DQ399292	MAPK1		mitogen-activated protein kinase 1(MAPK1)	Homo sapiens
BQ774391	MAPK1		mitogen-activated protein kinase 1(MAPK1)	Homo sapiens
BC099905	MAPK1		mitogen-activated protein kinase 1(MAPK1)	Homo sapiens
BC017832	MAPK1		mitogen-activated protein kinase 1(MAPK1)	Homo sapiens
AK295188	MAPK1		mitogen-activated protein kinase 1(MAPK1)	Homo sapiens
AK307615	MAPK1		mitogen-activated protein kinase 1(MAPK1)	Homo sapiens
AK057143	MAPK1		mitogen-activated protein kinase 1(MAPK1)	Homo sapiens
AK055080	MAPK1		mitogen-activated protein kinase 1(MAPK1)	Homo sapiens
AK090869	MAPK1		mitogen-activated protein kinase 1(MAPK1)	Homo sapiens
AI004470	MAPK1		mitogen-activated protein kinase 1(MAPK1)	Homo sapiens
XM_054366303	MAPK8		mitogen-activated protein kinase 8(MAPK8)	Homo sapiens
XM_054366301	MAPK8		mitogen-activated protein kinase 8(MAPK8)	Homo sapiens
XM_054366302	MAPK8		mitogen-activated protein kinase 8(MAPK8)	Homo sapiens
XM_054366300	MAPK8		mitogen-activated protein kinase 8(MAPK8)	Homo sapiens
XM_054366299	MAPK8		mitogen-activated protein kinase 8(MAPK8)	Homo sapiens
XM_054366304	MAPK8		mitogen-activated protein kinase 8(MAPK8)	Homo sapiens
XM_047425484	MAPK8		mitogen-activated protein kinase 8(MAPK8)	Homo sapiens
XM_047425481	MAPK8		mitogen-activated protein kinase 8(MAPK8)	Homo sapiens
XM_047425480	MAPK8		mitogen-activated protein kinase 8(MAPK8)	Homo sapiens
XM_047425482	MAPK8		mitogen-activated protein kinase 8(MAPK8)	Homo sapiens
XM_024448079	MAPK8		mitogen-activated protein kinase 8(MAPK8)	Homo sapiens
XM_024448080	MAPK8		mitogen-activated protein kinase 8(MAPK8)	Homo sapiens
U35004	MAPK8		mitogen-activated protein kinase 8(MAPK8)	Homo sapiens
U35005	MAPK8		mitogen-activated protein kinase 8(MAPK8)	Homo sapiens
U34822	MAPK8		mitogen-activated protein kinase 8(MAPK8)	Homo sapiens
NR_136584	MAPK8		mitogen-activated protein kinase 8(MAPK8)	Homo sapiens
NR_136585	MAPK8		mitogen-activated protein kinase 8(MAPK8)	Homo sapiens
NR_136583	MAPK8		mitogen-activated protein kinase 8(MAPK8)	Homo sapiens
NM_139049	MAPK8		mitogen-activated protein kinase 8(MAPK8)	Homo sapiens
NM_139046	MAPK8		mitogen-activated protein kinase 8(MAPK8)	Homo sapiens
NM_002750	MAPK8		mitogen-activated protein kinase 8(MAPK8)	Homo sapiens
NM_001323324	MAPK8		mitogen-activated protein kinase 8(MAPK8)	Homo sapiens
NM_001323327	MAPK8		mitogen-activated protein kinase 8(MAPK8)	Homo sapiens
NM_001323326	MAPK8		mitogen-activated protein kinase 8(MAPK8)	Homo sapiens
NM_001323330	MAPK8		mitogen-activated protein kinase 8(MAPK8)	Homo sapiens
NM_001323331	MAPK8		mitogen-activated protein kinase 8(MAPK8)	Homo sapiens
NM_001323321	MAPK8		mitogen-activated protein kinase 8(MAPK8)	Homo sapiens
NM_001323322	MAPK8		mitogen-activated protein kinase 8(MAPK8)	Homo sapiens
NM_001323323	MAPK8		mitogen-activated protein kinase 8(MAPK8)	Homo sapiens
NM_001323328	MAPK8		mitogen-activated protein kinase 8(MAPK8)	Homo sapiens
NM_001278547	MAPK8		mitogen-activated protein kinase 8(MAPK8)	Homo sapiens
NM_001323302	MAPK8		mitogen-activated protein kinase 8(MAPK8)	Homo sapiens
NM_001278548	MAPK8		mitogen-activated protein kinase 8(MAPK8)	Homo sapiens
NM_001323320	MAPK8		mitogen-activated protein kinase 8(MAPK8)	Homo sapiens
NM_001323325	MAPK8		mitogen-activated protein kinase 8(MAPK8)	Homo sapiens
NM_001323329	MAPK8		mitogen-activated protein kinase 8(MAPK8)	Homo sapiens
L26318	MAPK8		mitogen-activated protein kinase 8(MAPK8)	Homo sapiens
DQ234352	MAPK8		mitogen-activated protein kinase 8(MAPK8)	Homo sapiens
DA159335	MAPK8		mitogen-activated protein kinase 8(MAPK8)	Homo sapiens
BC144063	MAPK8		mitogen-activated protein kinase 8(MAPK8)	Homo sapiens
BC130570	MAPK8		mitogen-activated protein kinase 8(MAPK8)	Homo sapiens
BC130572	MAPK8		mitogen-activated protein kinase 8(MAPK8)	Homo sapiens
AL137667	MAPK8		mitogen-activated protein kinase 8(MAPK8)	Homo sapiens
AK292523	MAPK8		mitogen-activated protein kinase 8(MAPK8)	Homo sapiens
AK125150	MAPK8		mitogen-activated protein kinase 8(MAPK8)	Homo sapiens
AK094000	MAPK8		mitogen-activated protein kinase 8(MAPK8)	Homo sapiens
AB451231	MAPK8		mitogen-activated protein kinase 8(MAPK8)	Homo sapiens
AB451271	MAPK8		mitogen-activated protein kinase 8(MAPK8)	Homo sapiens
AB451354	MAPK8		mitogen-activated protein kinase 8(MAPK8)	Homo sapiens
AA808177	MAPK8		mitogen-activated protein kinase 8(MAPK8)	Homo sapiens
AB451398	MAPK8		mitogen-activated protein kinase 8(MAPK8)	Homo sapiens
AB074280	MAPK8		mitogen-activated protein kinase 8(MAPK8)	Homo sapiens
NM_203377	MB		myoglobin(MB)	Homo sapiens
NM_203378	MB		myoglobin(MB)	Homo sapiens
NM_001382810	MB		myoglobin(MB)	Homo sapiens
NM_001382813	MB		myoglobin(MB)	Homo sapiens
NM_001382809	MB		myoglobin(MB)	Homo sapiens
NM_001382812	MB		myoglobin(MB)	Homo sapiens
NM_001362846	MB		myoglobin(MB)	Homo sapiens
NM_001382811	MB		myoglobin(MB)	Homo sapiens
NM_005368	MB		myoglobin(MB)	Homo sapiens
HG531372	MB		myoglobin(MB)	Homo sapiens
HG531381	MB		myoglobin(MB)	Homo sapiens
HG531378	MB		myoglobin(MB)	Homo sapiens
HG531369	MB		myoglobin(MB)	Homo sapiens
HG531368	MB		myoglobin(MB)	Homo sapiens
HG531383	MB		myoglobin(MB)	Homo sapiens
HG531371	MB		myoglobin(MB)	Homo sapiens
HG531373	MB		myoglobin(MB)	Homo sapiens
HG531380	MB		myoglobin(MB)	Homo sapiens
HG531367	MB		myoglobin(MB)	Homo sapiens
HG531366	MB		myoglobin(MB)	Homo sapiens
HG531377	MB		myoglobin(MB)	Homo sapiens
HG531382	MB		myoglobin(MB)	Homo sapiens
HG531379	MB		myoglobin(MB)	Homo sapiens
HG531370	MB		myoglobin(MB)	Homo sapiens
CR541949	MB		myoglobin(MB)	Homo sapiens
CR456516	MB		myoglobin(MB)	Homo sapiens
CB140824	MB		myoglobin(MB)	Homo sapiens
BU585249	MB		myoglobin(MB)	Homo sapiens
BQ956082	MB		myoglobin(MB)	Homo sapiens
BQ925917	MB		myoglobin(MB)	Homo sapiens
BC014547	MB		myoglobin(MB)	Homo sapiens
BC018001	MB		myoglobin(MB)	Homo sapiens
AK300657	MB		myoglobin(MB)	Homo sapiens
AK314057	MB		myoglobin(MB)	Homo sapiens
XM_054350631	METTL14		methyltransferase 14, N6-adenosine-methyltransferase non-catalytic subunit(METTL14)	Homo sapiens
XM_047416029	METTL14		methyltransferase 14, N6-adenosine-methyltransferase non-catalytic subunit(METTL14)	Homo sapiens
NM_020961	METTL14		methyltransferase 14, N6-adenosine-methyltransferase non-catalytic subunit(METTL14)	Homo sapiens
BG773151	METTL14		methyltransferase 14, N6-adenosine-methyltransferase non-catalytic subunit(METTL14)	Homo sapiens
BC006565	METTL14		methyltransferase 14, N6-adenosine-methyltransferase non-catalytic subunit(METTL14)	Homo sapiens
BC007449	METTL14		methyltransferase 14, N6-adenosine-methyltransferase non-catalytic subunit(METTL14)	Homo sapiens
AW206149	METTL14		methyltransferase 14, N6-adenosine-methyltransferase non-catalytic subunit(METTL14)	Homo sapiens
AK296056	METTL14		methyltransferase 14, N6-adenosine-methyltransferase non-catalytic subunit(METTL14)	Homo sapiens
AK055555	METTL14		methyltransferase 14, N6-adenosine-methyltransferase non-catalytic subunit(METTL14)	Homo sapiens
AB046847	METTL14		methyltransferase 14, N6-adenosine-methyltransferase non-catalytic subunit(METTL14)	Homo sapiens
S56200	MPO		myeloperoxidase(MPO)	Homo sapiens
X04876	MPO		myeloperoxidase(MPO)	Homo sapiens
NM_000250	MPO		myeloperoxidase(MPO)	Homo sapiens
M19507	MPO		myeloperoxidase(MPO)	Homo sapiens
J02694	MPO		myeloperoxidase(MPO)	Homo sapiens
BC130476	MPO		myeloperoxidase(MPO)	Homo sapiens
NM_001286137	NQO1		NAD(P)H quinone dehydrogenase 1(NQO1)	Homo sapiens
NM_000903	NQO1		NAD(P)H quinone dehydrogenase 1(NQO1)	Homo sapiens
NM_001025434	NQO1		NAD(P)H quinone dehydrogenase 1(NQO1)	Homo sapiens
NM_001025433	NQO1		NAD(P)H quinone dehydrogenase 1(NQO1)	Homo sapiens
J03934	NQO1		NAD(P)H quinone dehydrogenase 1(NQO1)	Homo sapiens
DC331440	NQO1		NAD(P)H quinone dehydrogenase 1(NQO1)	Homo sapiens
CD014005	NQO1		NAD(P)H quinone dehydrogenase 1(NQO1)	Homo sapiens
BM828301	NQO1		NAD(P)H quinone dehydrogenase 1(NQO1)	Homo sapiens
BM787983	NQO1		NAD(P)H quinone dehydrogenase 1(NQO1)	Homo sapiens
BE903613	NQO1		NAD(P)H quinone dehydrogenase 1(NQO1)	Homo sapiens
BQ775231	NQO1		NAD(P)H quinone dehydrogenase 1(NQO1)	Homo sapiens
BM452267	NQO1		NAD(P)H quinone dehydrogenase 1(NQO1)	Homo sapiens
BM052991	NQO1		NAD(P)H quinone dehydrogenase 1(NQO1)	Homo sapiens
BC007659	NQO1		NAD(P)H quinone dehydrogenase 1(NQO1)	Homo sapiens
BC107739	NQO1		NAD(P)H quinone dehydrogenase 1(NQO1)	Homo sapiens
BC000906	NQO1		NAD(P)H quinone dehydrogenase 1(NQO1)	Homo sapiens
AV729122	NQO1		NAD(P)H quinone dehydrogenase 1(NQO1)	Homo sapiens
AK297979	NQO1		NAD(P)H quinone dehydrogenase 1(NQO1)	Homo sapiens
AK297125	NQO1		NAD(P)H quinone dehydrogenase 1(NQO1)	Homo sapiens
AK298896	NQO1		NAD(P)H quinone dehydrogenase 1(NQO1)	Homo sapiens
AK309513	NQO1		NAD(P)H quinone dehydrogenase 1(NQO1)	Homo sapiens
AK316246	NQO1		NAD(P)H quinone dehydrogenase 1(NQO1)	Homo sapiens
AK307533	NQO1		NAD(P)H quinone dehydrogenase 1(NQO1)	Homo sapiens
AK312368	NQO1		NAD(P)H quinone dehydrogenase 1(NQO1)	Homo sapiens
AK223050	NQO1		NAD(P)H quinone dehydrogenase 1(NQO1)	Homo sapiens
XM_054369130	PGR		progesterone receptor(PGR)	Homo sapiens
XM_054369129	PGR		progesterone receptor(PGR)	Homo sapiens
XM_011542869	PGR		progesterone receptor(PGR)	Homo sapiens
XM_006718858	PGR		progesterone receptor(PGR)	Homo sapiens
X51730	PGR		progesterone receptor(PGR)	Homo sapiens
NR_073143	PGR		progesterone receptor(PGR)	Homo sapiens
NR_073142	PGR		progesterone receptor(PGR)	Homo sapiens
NR_073141	PGR		progesterone receptor(PGR)	Homo sapiens
NM_001271161	PGR		progesterone receptor(PGR)	Homo sapiens
NM_001271162	PGR		progesterone receptor(PGR)	Homo sapiens
NM_001202474	PGR		progesterone receptor(PGR)	Homo sapiens
M15716	PGR		progesterone receptor(PGR)	Homo sapiens
NM_000926	PGR		progesterone receptor(PGR)	Homo sapiens
AY382151	PGR		progesterone receptor(PGR)	Homo sapiens
AY382152	PGR		progesterone receptor(PGR)	Homo sapiens
AY212933	PGR		progesterone receptor(PGR)	Homo sapiens
AL137566	PGR		progesterone receptor(PGR)	Homo sapiens
AK304853	PGR		progesterone receptor(PGR)	Homo sapiens
AB085843	PGR		progesterone receptor(PGR)	Homo sapiens
AB085844	PGR		progesterone receptor(PGR)	Homo sapiens
AF016381	PGR		progesterone receptor(PGR)	Homo sapiens
AB085845	PGR		progesterone receptor(PGR)	Homo sapiens
AB084248	PGR		progesterone receptor(PGR)	Homo sapiens
AB085683	PGR		progesterone receptor(PGR)	Homo sapiens
S90469	POR		cytochrome p450 oxidoreductase(POR)	Homo sapiens
NM_001382662	POR		cytochrome p450 oxidoreductase(POR)	Homo sapiens
NM_001382659	POR		cytochrome p450 oxidoreductase(POR)	Homo sapiens
NM_001395413	POR		cytochrome p450 oxidoreductase(POR)	Homo sapiens
NM_001382658	POR		cytochrome p450 oxidoreductase(POR)	Homo sapiens
NM_001382655	POR		cytochrome p450 oxidoreductase(POR)	Homo sapiens
NM_001382657	POR		cytochrome p450 oxidoreductase(POR)	Homo sapiens
NM_001367562	POR		cytochrome p450 oxidoreductase(POR)	Homo sapiens
NM_000941	POR		cytochrome p450 oxidoreductase(POR)	Homo sapiens
DA701694	POR		cytochrome p450 oxidoreductase(POR)	Homo sapiens
BX648619	POR		cytochrome p450 oxidoreductase(POR)	Homo sapiens
BP244929	POR		cytochrome p450 oxidoreductase(POR)	Homo sapiens
BG104767	POR		cytochrome p450 oxidoreductase(POR)	Homo sapiens
BC034277	POR		cytochrome p450 oxidoreductase(POR)	Homo sapiens
AK296096	POR		cytochrome p450 oxidoreductase(POR)	Homo sapiens
AK293194	POR		cytochrome p450 oxidoreductase(POR)	Homo sapiens
AK296639	POR		cytochrome p450 oxidoreductase(POR)	Homo sapiens
AK290529	POR		cytochrome p450 oxidoreductase(POR)	Homo sapiens
AK304511	POR		cytochrome p450 oxidoreductase(POR)	Homo sapiens
AK312543	POR		cytochrome p450 oxidoreductase(POR)	Homo sapiens
AK129978	POR		cytochrome p450 oxidoreductase(POR)	Homo sapiens
AB051763	POR		cytochrome p450 oxidoreductase(POR)	Homo sapiens
AB209874	POR		cytochrome p450 oxidoreductase(POR)	Homo sapiens
AF258341	POR		cytochrome p450 oxidoreductase(POR)	Homo sapiens
Y07619	PPARA		peroxisome proliferator activated receptor alpha(PPARA)	Homo sapiens
Y16186	PPARA		peroxisome proliferator activated receptor alpha(PPARA)	Homo sapiens
XM_054325738	PPARA		peroxisome proliferator activated receptor alpha(PPARA)	Homo sapiens
XM_054325750	PPARA		peroxisome proliferator activated receptor alpha(PPARA)	Homo sapiens
XM_054325749	PPARA		peroxisome proliferator activated receptor alpha(PPARA)	Homo sapiens
XM_054325740	PPARA		peroxisome proliferator activated receptor alpha(PPARA)	Homo sapiens
XM_054325741	PPARA		peroxisome proliferator activated receptor alpha(PPARA)	Homo sapiens
XM_054325742	PPARA		peroxisome proliferator activated receptor alpha(PPARA)	Homo sapiens
XM_054325747	PPARA		peroxisome proliferator activated receptor alpha(PPARA)	Homo sapiens
XM_054325745	PPARA		peroxisome proliferator activated receptor alpha(PPARA)	Homo sapiens
XM_054325743	PPARA		peroxisome proliferator activated receptor alpha(PPARA)	Homo sapiens
XM_054325744	PPARA		peroxisome proliferator activated receptor alpha(PPARA)	Homo sapiens
XM_054325739	PPARA		peroxisome proliferator activated receptor alpha(PPARA)	Homo sapiens
XM_054325748	PPARA		peroxisome proliferator activated receptor alpha(PPARA)	Homo sapiens
XM_054325737	PPARA		peroxisome proliferator activated receptor alpha(PPARA)	Homo sapiens
XM_054325746	PPARA		peroxisome proliferator activated receptor alpha(PPARA)	Homo sapiens
XM_047441427	PPARA		peroxisome proliferator activated receptor alpha(PPARA)	Homo sapiens
XM_047441425	PPARA		peroxisome proliferator activated receptor alpha(PPARA)	Homo sapiens
XM_047441428	PPARA		peroxisome proliferator activated receptor alpha(PPARA)	Homo sapiens
XM_047441421	PPARA		peroxisome proliferator activated receptor alpha(PPARA)	Homo sapiens
XM_047441422	PPARA		peroxisome proliferator activated receptor alpha(PPARA)	Homo sapiens
XM_047441429	PPARA		peroxisome proliferator activated receptor alpha(PPARA)	Homo sapiens
XM_047441420	PPARA		peroxisome proliferator activated receptor alpha(PPARA)	Homo sapiens
XM_047441424	PPARA		peroxisome proliferator activated receptor alpha(PPARA)	Homo sapiens
XM_047441430	PPARA		peroxisome proliferator activated receptor alpha(PPARA)	Homo sapiens
XM_047441423	PPARA		peroxisome proliferator activated receptor alpha(PPARA)	Homo sapiens
XM_047441426	PPARA		peroxisome proliferator activated receptor alpha(PPARA)	Homo sapiens
XM_017028839	PPARA		peroxisome proliferator activated receptor alpha(PPARA)	Homo sapiens
XM_011530239	PPARA		peroxisome proliferator activated receptor alpha(PPARA)	Homo sapiens
XM_011530240	PPARA		peroxisome proliferator activated receptor alpha(PPARA)	Homo sapiens
S74349	PPARA		peroxisome proliferator activated receptor alpha(PPARA)	Homo sapiens
NM_032644	PPARA		peroxisome proliferator activated receptor alpha(PPARA)	Homo sapiens
NM_001393947	PPARA		peroxisome proliferator activated receptor alpha(PPARA)	Homo sapiens
NM_001393944	PPARA		peroxisome proliferator activated receptor alpha(PPARA)	Homo sapiens
NM_001393946	PPARA		peroxisome proliferator activated receptor alpha(PPARA)	Homo sapiens
NM_001362872	PPARA		peroxisome proliferator activated receptor alpha(PPARA)	Homo sapiens
NM_001393945	PPARA		peroxisome proliferator activated receptor alpha(PPARA)	Homo sapiens
NM_005036	PPARA		peroxisome proliferator activated receptor alpha(PPARA)	Homo sapiens
NM_001362873	PPARA		peroxisome proliferator activated receptor alpha(PPARA)	Homo sapiens
NM_001393943	PPARA		peroxisome proliferator activated receptor alpha(PPARA)	Homo sapiens
NM_001393942	PPARA		peroxisome proliferator activated receptor alpha(PPARA)	Homo sapiens
NM_001393941	PPARA		peroxisome proliferator activated receptor alpha(PPARA)	Homo sapiens
NM_001001928	PPARA		peroxisome proliferator activated receptor alpha(PPARA)	Homo sapiens
NM_001001929	PPARA		peroxisome proliferator activated receptor alpha(PPARA)	Homo sapiens
NM_001001930	PPARA		peroxisome proliferator activated receptor alpha(PPARA)	Homo sapiens
L02932	PPARA		peroxisome proliferator activated receptor alpha(PPARA)	Homo sapiens
HY113201	PPARA		peroxisome proliferator activated receptor alpha(PPARA)	Homo sapiens
HQ692862	PPARA		peroxisome proliferator activated receptor alpha(PPARA)	Homo sapiens
EU650667	PPARA		peroxisome proliferator activated receptor alpha(PPARA)	Homo sapiens
EU395809	PPARA		peroxisome proliferator activated receptor alpha(PPARA)	Homo sapiens
CR457435	PPARA		peroxisome proliferator activated receptor alpha(PPARA)	Homo sapiens
CR456547	PPARA		peroxisome proliferator activated receptor alpha(PPARA)	Homo sapiens
BP253825	PPARA		peroxisome proliferator activated receptor alpha(PPARA)	Homo sapiens
BQ024839	PPARA		peroxisome proliferator activated receptor alpha(PPARA)	Homo sapiens
BC071932	PPARA		peroxisome proliferator activated receptor alpha(PPARA)	Homo sapiens
BC009069	PPARA		peroxisome proliferator activated receptor alpha(PPARA)	Homo sapiens
AU099251	PPARA		peroxisome proliferator activated receptor alpha(PPARA)	Homo sapiens
AY258330	PPARA		peroxisome proliferator activated receptor alpha(PPARA)	Homo sapiens
AY258331	PPARA		peroxisome proliferator activated receptor alpha(PPARA)	Homo sapiens
AY258328	PPARA		peroxisome proliferator activated receptor alpha(PPARA)	Homo sapiens
AY258329	PPARA		peroxisome proliferator activated receptor alpha(PPARA)	Homo sapiens
AY258326	PPARA		peroxisome proliferator activated receptor alpha(PPARA)	Homo sapiens
AU104848	PPARA		peroxisome proliferator activated receptor alpha(PPARA)	Homo sapiens
BC004162	PPARA		peroxisome proliferator activated receptor alpha(PPARA)	Homo sapiens
BC000052	PPARA		peroxisome proliferator activated receptor alpha(PPARA)	Homo sapiens
AY258327	PPARA		peroxisome proliferator activated receptor alpha(PPARA)	Homo sapiens
AK289821	PPARA		peroxisome proliferator activated receptor alpha(PPARA)	Homo sapiens
AK311946	PPARA		peroxisome proliferator activated receptor alpha(PPARA)	Homo sapiens
AK024738	PPARA		peroxisome proliferator activated receptor alpha(PPARA)	Homo sapiens
AK091885	PPARA		peroxisome proliferator activated receptor alpha(PPARA)	Homo sapiens
AK027101	PPARA		peroxisome proliferator activated receptor alpha(PPARA)	Homo sapiens
AF270490	PPARA		peroxisome proliferator activated receptor alpha(PPARA)	Homo sapiens
AF086231	PPARA		peroxisome proliferator activated receptor alpha(PPARA)	Homo sapiens
AB073605	PPARA		peroxisome proliferator activated receptor alpha(PPARA)	Homo sapiens
AB307690	PPARA		peroxisome proliferator activated receptor alpha(PPARA)	Homo sapiens
AF018254	PPARA		peroxisome proliferator activated receptor alpha(PPARA)	Homo sapiens
OP422523	SIRT1		sirtuin 1(SIRT1)	Homo sapiens
NM_012238	SIRT1		sirtuin 1(SIRT1)	Homo sapiens
NM_001314049	SIRT1		sirtuin 1(SIRT1)	Homo sapiens
NM_001142498	SIRT1		sirtuin 1(SIRT1)	Homo sapiens
JQ768366	SIRT1		sirtuin 1(SIRT1)	Homo sapiens
DB162635	SIRT1		sirtuin 1(SIRT1)	Homo sapiens
BX648554	SIRT1		sirtuin 1(SIRT1)	Homo sapiens
BC012499	SIRT1		sirtuin 1(SIRT1)	Homo sapiens
AL136741	SIRT1		sirtuin 1(SIRT1)	Homo sapiens
AK289743	SIRT1		sirtuin 1(SIRT1)	Homo sapiens
AK074805	SIRT1		sirtuin 1(SIRT1)	Homo sapiens
AK027686	SIRT1		sirtuin 1(SIRT1)	Homo sapiens
AA452304	SIRT1		sirtuin 1(SIRT1)	Homo sapiens
AF083106	SIRT1		sirtuin 1(SIRT1)	Homo sapiens
AF235040	SIRT1		sirtuin 1(SIRT1)	Homo sapiens
NM_001042	SLC2A4		solute carrier family 2 member 4(SLC2A4)	Homo sapiens
M20747	SLC2A4		solute carrier family 2 member 4(SLC2A4)	Homo sapiens
CF594356	SLC2A4		solute carrier family 2 member 4(SLC2A4)	Homo sapiens
BC126164	SLC2A4		solute carrier family 2 member 4(SLC2A4)	Homo sapiens
BQ775137	SLC2A4		solute carrier family 2 member 4(SLC2A4)	Homo sapiens
BC069615	SLC2A4		solute carrier family 2 member 4(SLC2A4)	Homo sapiens
BC069621	SLC2A4		solute carrier family 2 member 4(SLC2A4)	Homo sapiens
BC113592	SLC2A4		solute carrier family 2 member 4(SLC2A4)	Homo sapiens
BC034387	SLC2A4		solute carrier family 2 member 4(SLC2A4)	Homo sapiens
AL521328	SLC2A4		solute carrier family 2 member 4(SLC2A4)	Homo sapiens
AK300899	SLC2A4		solute carrier family 2 member 4(SLC2A4)	Homo sapiens
AK313372	SLC2A4		solute carrier family 2 member 4(SLC2A4)	Homo sapiens
AF071111	SMAD5-AS1		SMAD5 antisense RNA 1(SMAD5-AS1)	Homo sapiens
AF086556	SMAD5-AS1		SMAD5 antisense RNA 1(SMAD5-AS1)	Homo sapiens
NM_022001	SMAD5-AS1		SMAD5 antisense RNA 1(SMAD5-AS1)	Homo sapiens
NR_026763	SMAD5-AS1		SMAD5 antisense RNA 1(SMAD5-AS1)	Homo sapiens
W17182	SOD1		superoxide dismutase 1(SOD1)	Homo sapiens
X02317	SOD1		superoxide dismutase 1(SOD1)	Homo sapiens
NM_000454	SOD1		superoxide dismutase 1(SOD1)	Homo sapiens
KM609556	SOD1		superoxide dismutase 1(SOD1)	Homo sapiens
EF143990	SOD1		superoxide dismutase 1(SOD1)	Homo sapiens
EU794661	SOD1		superoxide dismutase 1(SOD1)	Homo sapiens
EF151142	SOD1		superoxide dismutase 1(SOD1)	Homo sapiens
CA448539	SOD1		superoxide dismutase 1(SOD1)	Homo sapiens
CR450355	SOD1		superoxide dismutase 1(SOD1)	Homo sapiens
CR541742	SOD1		superoxide dismutase 1(SOD1)	Homo sapiens
BT006676	SOD1		superoxide dismutase 1(SOD1)	Homo sapiens
AY049787	SOD1		superoxide dismutase 1(SOD1)	Homo sapiens
AV756797	SOD1		superoxide dismutase 1(SOD1)	Homo sapiens
BC001034	SOD1		superoxide dismutase 1(SOD1)	Homo sapiens
AY450286	SOD1		superoxide dismutase 1(SOD1)	Homo sapiens
AK312116	SOD1		superoxide dismutase 1(SOD1)	Homo sapiens
NR_037166	SOD2-OT1		SOD2 overlapping transcript 1(SOD2-OT1)	Homo sapiens
BC067868	SOD2-OT1		SOD2 overlapping transcript 1(SOD2-OT1)	Homo sapiens
AK097395	SOD2-OT1		SOD2 overlapping transcript 1(SOD2-OT1)	Homo sapiens
XM_054347683	THRB		thyroid hormone receptor beta(THRB)	Homo sapiens
XM_054347679	THRB		thyroid hormone receptor beta(THRB)	Homo sapiens
XM_054347696	THRB		thyroid hormone receptor beta(THRB)	Homo sapiens
XM_054347692	THRB		thyroid hormone receptor beta(THRB)	Homo sapiens
XM_054347668	THRB		thyroid hormone receptor beta(THRB)	Homo sapiens
XM_054347697	THRB		thyroid hormone receptor beta(THRB)	Homo sapiens
XM_054347685	THRB		thyroid hormone receptor beta(THRB)	Homo sapiens
XM_054347703	THRB		thyroid hormone receptor beta(THRB)	Homo sapiens
XM_054347700	THRB		thyroid hormone receptor beta(THRB)	Homo sapiens
XM_054347694	THRB		thyroid hormone receptor beta(THRB)	Homo sapiens
XM_054347675	THRB		thyroid hormone receptor beta(THRB)	Homo sapiens
XM_054347690	THRB		thyroid hormone receptor beta(THRB)	Homo sapiens
XM_054347688	THRB		thyroid hormone receptor beta(THRB)	Homo sapiens
XM_054347674	THRB		thyroid hormone receptor beta(THRB)	Homo sapiens
XM_054347673	THRB		thyroid hormone receptor beta(THRB)	Homo sapiens
XM_054347669	THRB		thyroid hormone receptor beta(THRB)	Homo sapiens
XM_054347681	THRB		thyroid hormone receptor beta(THRB)	Homo sapiens
XM_054347702	THRB		thyroid hormone receptor beta(THRB)	Homo sapiens
XM_054347671	THRB		thyroid hormone receptor beta(THRB)	Homo sapiens
XM_054347686	THRB		thyroid hormone receptor beta(THRB)	Homo sapiens
XM_054347682	THRB		thyroid hormone receptor beta(THRB)	Homo sapiens
XM_054347680	THRB		thyroid hormone receptor beta(THRB)	Homo sapiens
XM_054347677	THRB		thyroid hormone receptor beta(THRB)	Homo sapiens
XM_054347689	THRB		thyroid hormone receptor beta(THRB)	Homo sapiens
XM_054347695	THRB		thyroid hormone receptor beta(THRB)	Homo sapiens
XM_054347670	THRB		thyroid hormone receptor beta(THRB)	Homo sapiens
XM_054347676	THRB		thyroid hormone receptor beta(THRB)	Homo sapiens
XM_054347701	THRB		thyroid hormone receptor beta(THRB)	Homo sapiens
XM_054347693	THRB		thyroid hormone receptor beta(THRB)	Homo sapiens
XM_054347684	THRB		thyroid hormone receptor beta(THRB)	Homo sapiens
XM_054347678	THRB		thyroid hormone receptor beta(THRB)	Homo sapiens
XM_054347698	THRB		thyroid hormone receptor beta(THRB)	Homo sapiens
XM_054347687	THRB		thyroid hormone receptor beta(THRB)	Homo sapiens
XM_054347672	THRB		thyroid hormone receptor beta(THRB)	Homo sapiens
XM_054347691	THRB		thyroid hormone receptor beta(THRB)	Homo sapiens
XM_054347699	THRB		thyroid hormone receptor beta(THRB)	Homo sapiens
XM_047448804	THRB		thyroid hormone receptor beta(THRB)	Homo sapiens
XM_047448799	THRB		thyroid hormone receptor beta(THRB)	Homo sapiens
XM_047448817	THRB		thyroid hormone receptor beta(THRB)	Homo sapiens
XM_047448805	THRB		thyroid hormone receptor beta(THRB)	Homo sapiens
XM_047448806	THRB		thyroid hormone receptor beta(THRB)	Homo sapiens
XM_047448818	THRB		thyroid hormone receptor beta(THRB)	Homo sapiens
XM_047448801	THRB		thyroid hormone receptor beta(THRB)	Homo sapiens
XM_047448791	THRB		thyroid hormone receptor beta(THRB)	Homo sapiens
XM_047448795	THRB		thyroid hormone receptor beta(THRB)	Homo sapiens
XM_047448802	THRB		thyroid hormone receptor beta(THRB)	Homo sapiens
XM_047448800	THRB		thyroid hormone receptor beta(THRB)	Homo sapiens
XM_047448810	THRB		thyroid hormone receptor beta(THRB)	Homo sapiens
XM_047448809	THRB		thyroid hormone receptor beta(THRB)	Homo sapiens
XM_047448807	THRB		thyroid hormone receptor beta(THRB)	Homo sapiens
XM_047448790	THRB		thyroid hormone receptor beta(THRB)	Homo sapiens
XM_047448812	THRB		thyroid hormone receptor beta(THRB)	Homo sapiens
XM_047448789	THRB		thyroid hormone receptor beta(THRB)	Homo sapiens
XM_047448797	THRB		thyroid hormone receptor beta(THRB)	Homo sapiens
XM_047448798	THRB		thyroid hormone receptor beta(THRB)	Homo sapiens
XM_047448811	THRB		thyroid hormone receptor beta(THRB)	Homo sapiens
XM_047448814	THRB		thyroid hormone receptor beta(THRB)	Homo sapiens
XM_047448815	THRB		thyroid hormone receptor beta(THRB)	Homo sapiens
XM_047448813	THRB		thyroid hormone receptor beta(THRB)	Homo sapiens
XM_047448796	THRB		thyroid hormone receptor beta(THRB)	Homo sapiens
XM_047448816	THRB		thyroid hormone receptor beta(THRB)	Homo sapiens
XM_047448808	THRB		thyroid hormone receptor beta(THRB)	Homo sapiens
XM_047448792	THRB		thyroid hormone receptor beta(THRB)	Homo sapiens
XM_047448793	THRB		thyroid hormone receptor beta(THRB)	Homo sapiens
XM_047448803	THRB		thyroid hormone receptor beta(THRB)	Homo sapiens
XM_047448794	THRB		thyroid hormone receptor beta(THRB)	Homo sapiens
XM_024453737	THRB		thyroid hormone receptor beta(THRB)	Homo sapiens
XM_024453734	THRB		thyroid hormone receptor beta(THRB)	Homo sapiens
XM_017007113	THRB		thyroid hormone receptor beta(THRB)	Homo sapiens
XM_011534050	THRB		thyroid hormone receptor beta(THRB)	Homo sapiens
XM_011534047	THRB		thyroid hormone receptor beta(THRB)	Homo sapiens
X74497	THRB		thyroid hormone receptor beta(THRB)	Homo sapiens
X04707	THRB		thyroid hormone receptor beta(THRB)	Homo sapiens
OQ406274	THRB		thyroid hormone receptor beta(THRB)	Homo sapiens
OQ406275	THRB		thyroid hormone receptor beta(THRB)	Homo sapiens
NM_001354711	THRB		thyroid hormone receptor beta(THRB)	Homo sapiens
NM_001374826	THRB		thyroid hormone receptor beta(THRB)	Homo sapiens
NM_001354714	THRB		thyroid hormone receptor beta(THRB)	Homo sapiens
NM_001354709	THRB		thyroid hormone receptor beta(THRB)	Homo sapiens
NM_001354713	THRB		thyroid hormone receptor beta(THRB)	Homo sapiens
NM_001374824	THRB		thyroid hormone receptor beta(THRB)	Homo sapiens
NM_001354712	THRB		thyroid hormone receptor beta(THRB)	Homo sapiens
NM_001354710	THRB		thyroid hormone receptor beta(THRB)	Homo sapiens
NM_001374827	THRB		thyroid hormone receptor beta(THRB)	Homo sapiens
NM_001374825	THRB		thyroid hormone receptor beta(THRB)	Homo sapiens
NM_001374823	THRB		thyroid hormone receptor beta(THRB)	Homo sapiens
NM_001354708	THRB		thyroid hormone receptor beta(THRB)	Homo sapiens
NM_001374822	THRB		thyroid hormone receptor beta(THRB)	Homo sapiens
NM_001354715	THRB		thyroid hormone receptor beta(THRB)	Homo sapiens
NM_001252634	THRB		thyroid hormone receptor beta(THRB)	Homo sapiens
NM_001128177	THRB		thyroid hormone receptor beta(THRB)	Homo sapiens
NM_001128176	THRB		thyroid hormone receptor beta(THRB)	Homo sapiens
NM_000461	THRB		thyroid hormone receptor beta(THRB)	Homo sapiens
M26747	THRB		thyroid hormone receptor beta(THRB)	Homo sapiens
HQ692825	THRB		thyroid hormone receptor beta(THRB)	Homo sapiens
GQ919288	THRB		thyroid hormone receptor beta(THRB)	Homo sapiens
GQ456949	THRB		thyroid hormone receptor beta(THRB)	Homo sapiens
GQ869478	THRB		thyroid hormone receptor beta(THRB)	Homo sapiens
GQ869477	THRB		thyroid hormone receptor beta(THRB)	Homo sapiens
GQ869479	THRB		thyroid hormone receptor beta(THRB)	Homo sapiens
GQ456951	THRB		thyroid hormone receptor beta(THRB)	Homo sapiens
GQ456950	THRB		thyroid hormone receptor beta(THRB)	Homo sapiens
GQ456948	THRB		thyroid hormone receptor beta(THRB)	Homo sapiens
DA218319	THRB		thyroid hormone receptor beta(THRB)	Homo sapiens
BX489919	THRB		thyroid hormone receptor beta(THRB)	Homo sapiens
BF854291	THRB		thyroid hormone receptor beta(THRB)	Homo sapiens
BQ879477	THRB		thyroid hormone receptor beta(THRB)	Homo sapiens
BP313943	THRB		thyroid hormone receptor beta(THRB)	Homo sapiens
BC106929	THRB		thyroid hormone receptor beta(THRB)	Homo sapiens
BC028910	THRB		thyroid hormone receptor beta(THRB)	Homo sapiens
BC106930	THRB		thyroid hormone receptor beta(THRB)	Homo sapiens
AY286465	THRB		thyroid hormone receptor beta(THRB)	Homo sapiens
AY286471	THRB		thyroid hormone receptor beta(THRB)	Homo sapiens
AV747599	THRB		thyroid hormone receptor beta(THRB)	Homo sapiens
AW449568	THRB		thyroid hormone receptor beta(THRB)	Homo sapiens
AY286470	THRB		thyroid hormone receptor beta(THRB)	Homo sapiens
AY286468	THRB		thyroid hormone receptor beta(THRB)	Homo sapiens
AY286469	THRB		thyroid hormone receptor beta(THRB)	Homo sapiens
AY286466	THRB		thyroid hormone receptor beta(THRB)	Homo sapiens
AY286467	THRB		thyroid hormone receptor beta(THRB)	Homo sapiens
AK124042	THRB		thyroid hormone receptor beta(THRB)	Homo sapiens
AK096628	THRB		thyroid hormone receptor beta(THRB)	Homo sapiens
AK096885	THRB		thyroid hormone receptor beta(THRB)	Homo sapiens
AK098084	THRB		thyroid hormone receptor beta(THRB)	Homo sapiens
AK095776	THRB		thyroid hormone receptor beta(THRB)	Homo sapiens
AI003028	THRB		thyroid hormone receptor beta(THRB)	Homo sapiens
AB307687	THRB		thyroid hormone receptor beta(THRB)	Homo sapiens
X80791	TIMP3		TIMP metallopeptidase inhibitor 3(TIMP3)	Homo sapiens
U67195	TIMP3		TIMP metallopeptidase inhibitor 3(TIMP3)	Homo sapiens
S78453	TIMP3		TIMP metallopeptidase inhibitor 3(TIMP3)	Homo sapiens
U14394	TIMP3		TIMP metallopeptidase inhibitor 3(TIMP3)	Homo sapiens
U02571	TIMP3		TIMP metallopeptidase inhibitor 3(TIMP3)	Homo sapiens
X76227	TIMP3		TIMP metallopeptidase inhibitor 3(TIMP3)	Homo sapiens
NM_000362	TIMP3		TIMP metallopeptidase inhibitor 3(TIMP3)	Homo sapiens
L15078	TIMP3		TIMP metallopeptidase inhibitor 3(TIMP3)	Homo sapiens
CR456593	TIMP3		TIMP metallopeptidase inhibitor 3(TIMP3)	Homo sapiens
D45917	TIMP3		TIMP metallopeptidase inhibitor 3(TIMP3)	Homo sapiens
BT006848	TIMP3		TIMP metallopeptidase inhibitor 3(TIMP3)	Homo sapiens
BC014277	TIMP3		TIMP metallopeptidase inhibitor 3(TIMP3)	Homo sapiens
BC013086	TIMP3		TIMP metallopeptidase inhibitor 3(TIMP3)	Homo sapiens
AK298126	TIMP3		TIMP metallopeptidase inhibitor 3(TIMP3)	Homo sapiens
AK314871	TIMP3		TIMP metallopeptidase inhibitor 3(TIMP3)	Homo sapiens
AK098517	TIMP3		TIMP metallopeptidase inhibitor 3(TIMP3)	Homo sapiens
AF035289	TIMP3		TIMP metallopeptidase inhibitor 3(TIMP3)	Homo sapiens
XM_054378717	TJP1		tight junction protein 1(TJP1)	Homo sapiens
XM_054378687	TJP1		tight junction protein 1(TJP1)	Homo sapiens
XM_054378700	TJP1		tight junction protein 1(TJP1)	Homo sapiens
XM_054378711	TJP1		tight junction protein 1(TJP1)	Homo sapiens
XM_054378695	TJP1		tight junction protein 1(TJP1)	Homo sapiens
XM_054378710	TJP1		tight junction protein 1(TJP1)	Homo sapiens
XM_054378698	TJP1		tight junction protein 1(TJP1)	Homo sapiens
XM_054378715	TJP1		tight junction protein 1(TJP1)	Homo sapiens
XM_054378696	TJP1		tight junction protein 1(TJP1)	Homo sapiens
XM_054378691	TJP1		tight junction protein 1(TJP1)	Homo sapiens
XM_054378712	TJP1		tight junction protein 1(TJP1)	Homo sapiens
XM_054378713	TJP1		tight junction protein 1(TJP1)	Homo sapiens
XM_054378716	TJP1		tight junction protein 1(TJP1)	Homo sapiens
XM_054378688	TJP1		tight junction protein 1(TJP1)	Homo sapiens
XM_054378704	TJP1		tight junction protein 1(TJP1)	Homo sapiens
XM_054378699	TJP1		tight junction protein 1(TJP1)	Homo sapiens
XM_054378714	TJP1		tight junction protein 1(TJP1)	Homo sapiens
XM_054378702	TJP1		tight junction protein 1(TJP1)	Homo sapiens
XM_054378705	TJP1		tight junction protein 1(TJP1)	Homo sapiens
XM_054378707	TJP1		tight junction protein 1(TJP1)	Homo sapiens
XM_054378694	TJP1		tight junction protein 1(TJP1)	Homo sapiens
XM_054378709	TJP1		tight junction protein 1(TJP1)	Homo sapiens
XM_054378697	TJP1		tight junction protein 1(TJP1)	Homo sapiens
XM_054378708	TJP1		tight junction protein 1(TJP1)	Homo sapiens
XM_054378692	TJP1		tight junction protein 1(TJP1)	Homo sapiens
XM_054378706	TJP1		tight junction protein 1(TJP1)	Homo sapiens
XM_054378689	TJP1		tight junction protein 1(TJP1)	Homo sapiens
XM_054378693	TJP1		tight junction protein 1(TJP1)	Homo sapiens
XM_054378703	TJP1		tight junction protein 1(TJP1)	Homo sapiens
XM_054378701	TJP1		tight junction protein 1(TJP1)	Homo sapiens
XM_054378690	TJP1		tight junction protein 1(TJP1)	Homo sapiens
XM_054331821	TJP1		tight junction protein 1(TJP1)	Homo sapiens
XM_054331829	TJP1		tight junction protein 1(TJP1)	Homo sapiens
XM_054330071	TJP1		tight junction protein 1(TJP1)	Homo sapiens
XM_054330068	TJP1		tight junction protein 1(TJP1)	Homo sapiens
XM_054330049	TJP1		tight junction protein 1(TJP1)	Homo sapiens
XM_054331834	TJP1		tight junction protein 1(TJP1)	Homo sapiens
XM_054330064	TJP1		tight junction protein 1(TJP1)	Homo sapiens
XM_054330052	TJP1		tight junction protein 1(TJP1)	Homo sapiens
XM_054331826	TJP1		tight junction protein 1(TJP1)	Homo sapiens
XM_054330073	TJP1		tight junction protein 1(TJP1)	Homo sapiens
XM_054330053	TJP1		tight junction protein 1(TJP1)	Homo sapiens
XM_054330067	TJP1		tight junction protein 1(TJP1)	Homo sapiens
XM_054331844	TJP1		tight junction protein 1(TJP1)	Homo sapiens
XM_054330062	TJP1		tight junction protein 1(TJP1)	Homo sapiens
XM_054331839	TJP1		tight junction protein 1(TJP1)	Homo sapiens
XM_054331836	TJP1		tight junction protein 1(TJP1)	Homo sapiens
XM_054330056	TJP1		tight junction protein 1(TJP1)	Homo sapiens
XM_054330048	TJP1		tight junction protein 1(TJP1)	Homo sapiens
XM_054331835	TJP1		tight junction protein 1(TJP1)	Homo sapiens
XM_054330061	TJP1		tight junction protein 1(TJP1)	Homo sapiens
XM_054331842	TJP1		tight junction protein 1(TJP1)	Homo sapiens
XM_054330059	TJP1		tight junction protein 1(TJP1)	Homo sapiens
XM_054330063	TJP1		tight junction protein 1(TJP1)	Homo sapiens
XM_054331818	TJP1		tight junction protein 1(TJP1)	Homo sapiens
XM_054331845	TJP1		tight junction protein 1(TJP1)	Homo sapiens
XM_054331822	TJP1		tight junction protein 1(TJP1)	Homo sapiens
XM_054331825	TJP1		tight junction protein 1(TJP1)	Homo sapiens
XM_054331823	TJP1		tight junction protein 1(TJP1)	Homo sapiens
XM_054330051	TJP1		tight junction protein 1(TJP1)	Homo sapiens
XM_054330055	TJP1		tight junction protein 1(TJP1)	Homo sapiens
XM_054330046	TJP1		tight junction protein 1(TJP1)	Homo sapiens
XM_054331841	TJP1		tight junction protein 1(TJP1)	Homo sapiens
XM_054331819	TJP1		tight junction protein 1(TJP1)	Homo sapiens
XM_054331838	TJP1		tight junction protein 1(TJP1)	Homo sapiens
XM_054330069	TJP1		tight junction protein 1(TJP1)	Homo sapiens
XM_054330058	TJP1		tight junction protein 1(TJP1)	Homo sapiens
XM_054331820	TJP1		tight junction protein 1(TJP1)	Homo sapiens
XM_054330065	TJP1		tight junction protein 1(TJP1)	Homo sapiens
XM_054331817	TJP1		tight junction protein 1(TJP1)	Homo sapiens
XM_054331824	TJP1		tight junction protein 1(TJP1)	Homo sapiens
XM_054330044	TJP1		tight junction protein 1(TJP1)	Homo sapiens
XM_054331843	TJP1		tight junction protein 1(TJP1)	Homo sapiens
XM_054331846	TJP1		tight junction protein 1(TJP1)	Homo sapiens
XM_054330047	TJP1		tight junction protein 1(TJP1)	Homo sapiens
XM_054331831	TJP1		tight junction protein 1(TJP1)	Homo sapiens
XM_054331830	TJP1		tight junction protein 1(TJP1)	Homo sapiens
XM_054331827	TJP1		tight junction protein 1(TJP1)	Homo sapiens
XM_054330072	TJP1		tight junction protein 1(TJP1)	Homo sapiens
XM_054331832	TJP1		tight junction protein 1(TJP1)	Homo sapiens
XM_054330066	TJP1		tight junction protein 1(TJP1)	Homo sapiens
XM_054330060	TJP1		tight junction protein 1(TJP1)	Homo sapiens
XM_054330054	TJP1		tight junction protein 1(TJP1)	Homo sapiens
XM_054331833	TJP1		tight junction protein 1(TJP1)	Homo sapiens
XM_054331840	TJP1		tight junction protein 1(TJP1)	Homo sapiens
XM_054330045	TJP1		tight junction protein 1(TJP1)	Homo sapiens
XM_054330050	TJP1		tight junction protein 1(TJP1)	Homo sapiens
XM_054331837	TJP1		tight junction protein 1(TJP1)	Homo sapiens
XM_054330070	TJP1		tight junction protein 1(TJP1)	Homo sapiens
XM_054330057	TJP1		tight junction protein 1(TJP1)	Homo sapiens
XM_054331828	TJP1		tight junction protein 1(TJP1)	Homo sapiens
XM_047432983	TJP1		tight junction protein 1(TJP1)	Homo sapiens
XM_047432982	TJP1		tight junction protein 1(TJP1)	Homo sapiens
XM_047432990	TJP1		tight junction protein 1(TJP1)	Homo sapiens
XM_047432986	TJP1		tight junction protein 1(TJP1)	Homo sapiens
XM_047432987	TJP1		tight junction protein 1(TJP1)	Homo sapiens
XM_047432984	TJP1		tight junction protein 1(TJP1)	Homo sapiens
XM_047432991	TJP1		tight junction protein 1(TJP1)	Homo sapiens
XM_047432989	TJP1		tight junction protein 1(TJP1)	Homo sapiens
XM_047432985	TJP1		tight junction protein 1(TJP1)	Homo sapiens
XM_047432981	TJP1		tight junction protein 1(TJP1)	Homo sapiens
XM_047432988	TJP1		tight junction protein 1(TJP1)	Homo sapiens
XM_017022527	TJP1		tight junction protein 1(TJP1)	Homo sapiens
XM_017022522	TJP1		tight junction protein 1(TJP1)	Homo sapiens
XM_017022523	TJP1		tight junction protein 1(TJP1)	Homo sapiens
XM_017022526	TJP1		tight junction protein 1(TJP1)	Homo sapiens
XM_017022524	TJP1		tight junction protein 1(TJP1)	Homo sapiens
XM_017022525	TJP1		tight junction protein 1(TJP1)	Homo sapiens
XM_017022521	TJP1		tight junction protein 1(TJP1)	Homo sapiens
XM_011521972	TJP1		tight junction protein 1(TJP1)	Homo sapiens
XM_005254620	TJP1		tight junction protein 1(TJP1)	Homo sapiens
XM_005254619	TJP1		tight junction protein 1(TJP1)	Homo sapiens
NM_175610	TJP1		tight junction protein 1(TJP1)	Homo sapiens
NM_001355015	TJP1		tight junction protein 1(TJP1)	Homo sapiens
NM_001355012	TJP1		tight junction protein 1(TJP1)	Homo sapiens
NM_003257	TJP1		tight junction protein 1(TJP1)	Homo sapiens
NM_001355013	TJP1		tight junction protein 1(TJP1)	Homo sapiens
NM_001355014	TJP1		tight junction protein 1(TJP1)	Homo sapiens
NM_001301026	TJP1		tight junction protein 1(TJP1)	Homo sapiens
NM_001330239	TJP1		tight junction protein 1(TJP1)	Homo sapiens
NM_001301025	TJP1		tight junction protein 1(TJP1)	Homo sapiens
HY197781	TJP1		tight junction protein 1(TJP1)	Homo sapiens
CD653673	TJP1		tight junction protein 1(TJP1)	Homo sapiens
DB089107	TJP1		tight junction protein 1(TJP1)	Homo sapiens
DA752892	TJP1		tight junction protein 1(TJP1)	Homo sapiens
CR749235	TJP1		tight junction protein 1(TJP1)	Homo sapiens
DA261260	TJP1		tight junction protein 1(TJP1)	Homo sapiens
CV571135	TJP1		tight junction protein 1(TJP1)	Homo sapiens
CN372473	TJP1		tight junction protein 1(TJP1)	Homo sapiens
CN372462	TJP1		tight junction protein 1(TJP1)	Homo sapiens
BU618228	TJP1		tight junction protein 1(TJP1)	Homo sapiens
BX504167	TJP1		tight junction protein 1(TJP1)	Homo sapiens
BX640879	TJP1		tight junction protein 1(TJP1)	Homo sapiens
BE819398	TJP1		tight junction protein 1(TJP1)	Homo sapiens
BQ434619	TJP1		tight junction protein 1(TJP1)	Homo sapiens
BI914113	TJP1		tight junction protein 1(TJP1)	Homo sapiens
BQ575449	TJP1		tight junction protein 1(TJP1)	Homo sapiens
BE082525	TJP1		tight junction protein 1(TJP1)	Homo sapiens
BM722482	TJP1		tight junction protein 1(TJP1)	Homo sapiens
BM459712	TJP1		tight junction protein 1(TJP1)	Homo sapiens
BC036090	TJP1		tight junction protein 1(TJP1)	Homo sapiens
BC111712	TJP1		tight junction protein 1(TJP1)	Homo sapiens
AL707462	TJP1		tight junction protein 1(TJP1)	Homo sapiens
AK304758	TJP1		tight junction protein 1(TJP1)	Homo sapiens
AK302971	TJP1		tight junction protein 1(TJP1)	Homo sapiens
AK308113	TJP1		tight junction protein 1(TJP1)	Homo sapiens
AB370197	TJP1		tight junction protein 1(TJP1)	Homo sapiens
AA101028	TJP1		tight junction protein 1(TJP1)	Homo sapiens
AF035298	TJP1		tight junction protein 1(TJP1)	Homo sapiens
XM_054347704	TKT		transketolase(TKT)	Homo sapiens
XM_011534054	TKT		transketolase(TKT)	Homo sapiens
U55017	TKT		transketolase(TKT)	Homo sapiens
X67688	TKT		transketolase(TKT)	Homo sapiens
NR_047580	TKT		transketolase(TKT)	Homo sapiens
NR_047579	TKT		transketolase(TKT)	Homo sapiens
NM_001258028	TKT		transketolase(TKT)	Homo sapiens
NM_001064	TKT		transketolase(TKT)	Homo sapiens
NM_001135056	TKT		transketolase(TKT)	Homo sapiens
NM_001135055	TKT		transketolase(TKT)	Homo sapiens
KU178361	TKT		transketolase(TKT)	Homo sapiens
KU178363	TKT		transketolase(TKT)	Homo sapiens
L12711	TKT		transketolase(TKT)	Homo sapiens
KU178362	TKT		transketolase(TKT)	Homo sapiens
GQ472197	TKT		transketolase(TKT)	Homo sapiens
EU794667	TKT		transketolase(TKT)	Homo sapiens
DB503248	TKT		transketolase(TKT)	Homo sapiens
CA421169	TKT		transketolase(TKT)	Homo sapiens
CB139769	TKT		transketolase(TKT)	Homo sapiens
DC406010	TKT		transketolase(TKT)	Homo sapiens
BX649193	TKT		transketolase(TKT)	Homo sapiens
BX647248	TKT		transketolase(TKT)	Homo sapiens
BQ430230	TKT		transketolase(TKT)	Homo sapiens
BE504944	TKT		transketolase(TKT)	Homo sapiens
BC024026	TKT		transketolase(TKT)	Homo sapiens
BC009970	TKT		transketolase(TKT)	Homo sapiens
BC008615	TKT		transketolase(TKT)	Homo sapiens
BC002433	TKT		transketolase(TKT)	Homo sapiens
AK303191	TKT		transketolase(TKT)	Homo sapiens
AK301231	TKT		transketolase(TKT)	Homo sapiens
AK293438	TKT		transketolase(TKT)	Homo sapiens
AK309482	TKT		transketolase(TKT)	Homo sapiens
AK289454	TKT		transketolase(TKT)	Homo sapiens
AK223614	TKT		transketolase(TKT)	Homo sapiens
AK093667	TKT		transketolase(TKT)	Homo sapiens
AK092084	TKT		transketolase(TKT)	Homo sapiens
AK057092	TKT		transketolase(TKT)	Homo sapiens
NR_037646	TMX2-CTNND1		TMX2-CTNND1 readthrough (NMD candidate)(TMX2-CTNND1)	Homo sapiens
AB002382	TMX2-CTNND1		TMX2-CTNND1 readthrough (NMD candidate)(TMX2-CTNND1)	Homo sapiens
X01394	TNF		tumor necrosis factor(TNF)	Homo sapiens
MZ365041	TNF		tumor necrosis factor(TNF)	Homo sapiens
LN874317	TNF		tumor necrosis factor(TNF)	Homo sapiens
M10988	TNF		tumor necrosis factor(TNF)	Homo sapiens
NM_000594	TNF		tumor necrosis factor(TNF)	Homo sapiens
HQ201306	TNF		tumor necrosis factor(TNF)	Homo sapiens
FJ795028	TNF		tumor necrosis factor(TNF)	Homo sapiens
CA306559	TNF		tumor necrosis factor(TNF)	Homo sapiens
BI908079	TNF		tumor necrosis factor(TNF)	Homo sapiens
BP215875	TNF		tumor necrosis factor(TNF)	Homo sapiens
BC028148	TNF		tumor necrosis factor(TNF)	Homo sapiens
AK314960	TNF		tumor necrosis factor(TNF)	Homo sapiens
AJ251878	TNF		tumor necrosis factor(TNF)	Homo sapiens
AB451492	TNF		tumor necrosis factor(TNF)	Homo sapiens
AF098751	TNF		tumor necrosis factor(TNF)	Homo sapiens
AJ227911	TNF		tumor necrosis factor(TNF)	Homo sapiens
AJ251879	TNF		tumor necrosis factor(TNF)	Homo sapiens
AF043342	TNF		tumor necrosis factor(TNF)	Homo sapiens
XM_054325888	TSPO		translocator protein(TSPO)	Homo sapiens
XM_047441479	TSPO		translocator protein(TSPO)	Homo sapiens
NR_046308	TSPO		translocator protein(TSPO)	Homo sapiens
NM_007311	TSPO		translocator protein(TSPO)	Homo sapiens
NM_001256530	TSPO		translocator protein(TSPO)	Homo sapiens
NM_001256531	TSPO		translocator protein(TSPO)	Homo sapiens
M36035	TSPO		translocator protein(TSPO)	Homo sapiens
NM_000714	TSPO		translocator protein(TSPO)	Homo sapiens
L21950	TSPO		translocator protein(TSPO)	Homo sapiens
CR457007	TSPO		translocator protein(TSPO)	Homo sapiens
CR456409	TSPO		translocator protein(TSPO)	Homo sapiens
BP420304	TSPO		translocator protein(TSPO)	Homo sapiens
BG752086	TSPO		translocator protein(TSPO)	Homo sapiens
BQ057964	TSPO		translocator protein(TSPO)	Homo sapiens
BG750685	TSPO		translocator protein(TSPO)	Homo sapiens
BG749252	TSPO		translocator protein(TSPO)	Homo sapiens
BT006949	TSPO		translocator protein(TSPO)	Homo sapiens
BC001110	TSPO		translocator protein(TSPO)	Homo sapiens
AY998017	TSPO		translocator protein(TSPO)	Homo sapiens
AF075589	TSPO		translocator protein(TSPO)	Homo sapiens
AF075590	TSPO		translocator protein(TSPO)	Homo sapiens
NM_014000	VCL		vinculin(VCL)	Homo sapiens
NM_003373	VCL		vinculin(VCL)	Homo sapiens
M33308	VCL		vinculin(VCL)	Homo sapiens
GQ900900	VCL		vinculin(VCL)	Homo sapiens
EU794673	VCL		vinculin(VCL)	Homo sapiens
BX537994	VCL		vinculin(VCL)	Homo sapiens
BC039174	VCL		vinculin(VCL)	Homo sapiens
BC013847	VCL		vinculin(VCL)	Homo sapiens
AL832130	VCL		vinculin(VCL)	Homo sapiens
AL700886	VCL		vinculin(VCL)	Homo sapiens
AL708715	VCL		vinculin(VCL)	Homo sapiens
AK296509	VCL		vinculin(VCL)	Homo sapiens
AK300280	VCL		vinculin(VCL)	Homo sapiens
AK304823	VCL		vinculin(VCL)	Homo sapiens
AK126978	VCL		vinculin(VCL)	Homo sapiens
AA368699	VCL		vinculin(VCL)	Homo sapiens
AI290052	VCL		vinculin(VCL)	Homo sapiens
X62568	VEGFA		vascular endothelial growth factor A(VEGFA)	Homo sapiens
S85192	VEGFA		vascular endothelial growth factor A(VEGFA)	Homo sapiens
NM_003376	VEGFA		vascular endothelial growth factor A(VEGFA)	Homo sapiens
NM_001287044	VEGFA		vascular endothelial growth factor A(VEGFA)	Homo sapiens
NM_001317010	VEGFA		vascular endothelial growth factor A(VEGFA)	Homo sapiens
NM_001204385	VEGFA		vascular endothelial growth factor A(VEGFA)	Homo sapiens
NM_001204384	VEGFA		vascular endothelial growth factor A(VEGFA)	Homo sapiens
NM_001171627	VEGFA		vascular endothelial growth factor A(VEGFA)	Homo sapiens
NM_001171630	VEGFA		vascular endothelial growth factor A(VEGFA)	Homo sapiens
NM_001171626	VEGFA		vascular endothelial growth factor A(VEGFA)	Homo sapiens
NM_001171624	VEGFA		vascular endothelial growth factor A(VEGFA)	Homo sapiens
NM_001171622	VEGFA		vascular endothelial growth factor A(VEGFA)	Homo sapiens
NM_001171629	VEGFA		vascular endothelial growth factor A(VEGFA)	Homo sapiens
NM_001171628	VEGFA		vascular endothelial growth factor A(VEGFA)	Homo sapiens
NM_001171625	VEGFA		vascular endothelial growth factor A(VEGFA)	Homo sapiens
NM_001171623	VEGFA		vascular endothelial growth factor A(VEGFA)	Homo sapiens
NM_001025367	VEGFA		vascular endothelial growth factor A(VEGFA)	Homo sapiens
M27281	VEGFA		vascular endothelial growth factor A(VEGFA)	Homo sapiens
NM_001025370	VEGFA		vascular endothelial growth factor A(VEGFA)	Homo sapiens
NM_001025368	VEGFA		vascular endothelial growth factor A(VEGFA)	Homo sapiens
NM_001025369	VEGFA		vascular endothelial growth factor A(VEGFA)	Homo sapiens
M32977	VEGFA		vascular endothelial growth factor A(VEGFA)	Homo sapiens
NM_001025366	VEGFA		vascular endothelial growth factor A(VEGFA)	Homo sapiens
NM_001033756	VEGFA		vascular endothelial growth factor A(VEGFA)	Homo sapiens
KT581011	VEGFA		vascular endothelial growth factor A(VEGFA)	Homo sapiens
KT581010	VEGFA		vascular endothelial growth factor A(VEGFA)	Homo sapiens
HY066915	VEGFA		vascular endothelial growth factor A(VEGFA)	Homo sapiens
DQ229900	VEGFA		vascular endothelial growth factor A(VEGFA)	Homo sapiens
DA237741	VEGFA		vascular endothelial growth factor A(VEGFA)	Homo sapiens
CN256173	VEGFA		vascular endothelial growth factor A(VEGFA)	Homo sapiens
CX756573	VEGFA		vascular endothelial growth factor A(VEGFA)	Homo sapiens
BX442364	VEGFA		vascular endothelial growth factor A(VEGFA)	Homo sapiens
BU153227	VEGFA		vascular endothelial growth factor A(VEGFA)	Homo sapiens
BF700556	VEGFA		vascular endothelial growth factor A(VEGFA)	Homo sapiens
BQ880667	VEGFA		vascular endothelial growth factor A(VEGFA)	Homo sapiens
BM661679	VEGFA		vascular endothelial growth factor A(VEGFA)	Homo sapiens
BC019867	VEGFA		vascular endothelial growth factor A(VEGFA)	Homo sapiens
BC058855	VEGFA		vascular endothelial growth factor A(VEGFA)	Homo sapiens
BC011177	VEGFA		vascular endothelial growth factor A(VEGFA)	Homo sapiens
BC065522	VEGFA		vascular endothelial growth factor A(VEGFA)	Homo sapiens
AY263145	VEGFA		vascular endothelial growth factor A(VEGFA)	Homo sapiens
AY766116	VEGFA		vascular endothelial growth factor A(VEGFA)	Homo sapiens
AY047581	VEGFA		vascular endothelial growth factor A(VEGFA)	Homo sapiens
AY500353	VEGFA		vascular endothelial growth factor A(VEGFA)	Homo sapiens
AK125666	VEGFA		vascular endothelial growth factor A(VEGFA)	Homo sapiens
AK056914	VEGFA		vascular endothelial growth factor A(VEGFA)	Homo sapiens
AB021221	VEGFA		vascular endothelial growth factor A(VEGFA)	Homo sapiens
AF430806	VEGFA		vascular endothelial growth factor A(VEGFA)	Homo sapiens
AF091352	VEGFA		vascular endothelial growth factor A(VEGFA)	Homo sapiens
AF022375	VEGFA		vascular endothelial growth factor A(VEGFA)	Homo sapiens
AJ010438	VEGFA		vascular endothelial growth factor A(VEGFA)	Homo sapiens
AF486837	VEGFA		vascular endothelial growth factor A(VEGFA)	Homo sapiens
AF024710	VEGFA		vascular endothelial growth factor A(VEGFA)	Homo sapiens
AF214570	VEGFA		vascular endothelial growth factor A(VEGFA)	Homo sapiens
AB451451	VEGFA		vascular endothelial growth factor A(VEGFA)	Homo sapiens
AF062645	VEGFA		vascular endothelial growth factor A(VEGFA)	Homo sapiens
AF323587	VEGFA		vascular endothelial growth factor A(VEGFA)	Homo sapiens
AB209485	VEGFA		vascular endothelial growth factor A(VEGFA)	Homo sapiens
AB451322	VEGFA		vascular endothelial growth factor A(VEGFA)	Homo sapiens
XM_054343771	XDH		xanthine dehydrogenase(XDH)	Homo sapiens
[truncated: 10 more rows]
