# Supplementary material for: Imidacloprid exposure in rats induces cardiac inflammatory response through activating TLR4/NF-κB/NLRP3 and JAK/STAT signaling pathways: focus on the berberine-loaded nanoliposomes
Source: Front Toxicol. 2026 Jan 5;7:1701021. doi: 10.3389/ftox.2025.1701021 (PMC12812405; doi:10.3389/ftox.2025.1701021)
Supplement: Supplementary file 16 [file DataSheet2.csv]

Gene Name	Category	Terms
3-hydroxy-3-methylglutaryl-CoA reductase(HMGCR)	GOTERM_BP_DIRECT	cholesterol biosynthetic process
3-hydroxy-3-methylglutaryl-CoA reductase(HMGCR)	GOTERM_BP_DIRECT	isoprenoid biosynthetic process
3-hydroxy-3-methylglutaryl-CoA reductase(HMGCR)	GOTERM_BP_DIRECT	visual learning
3-hydroxy-3-methylglutaryl-CoA reductase(HMGCR)	GOTERM_BP_DIRECT	coenzyme A metabolic process
3-hydroxy-3-methylglutaryl-CoA reductase(HMGCR)	GOTERM_BP_DIRECT	sterol biosynthetic process
3-hydroxy-3-methylglutaryl-CoA reductase(HMGCR)	GOTERM_BP_DIRECT	negative regulation of protein catabolic process
3-hydroxy-3-methylglutaryl-CoA reductase(HMGCR)	GOTERM_BP_DIRECT	negative regulation of protein secretion
3-hydroxy-3-methylglutaryl-CoA reductase(HMGCR)	GOTERM_BP_DIRECT	long-term synaptic potentiation
3-hydroxy-3-methylglutaryl-CoA reductase(HMGCR)	GOTERM_BP_DIRECT	regulation of ERK1 and ERK2 cascade
3-hydroxy-3-methylglutaryl-CoA reductase(HMGCR)	GOTERM_BP_DIRECT	negative regulation of amyloid-beta clearance
3-hydroxy-3-methylglutaryl-CoA reductase(HMGCR)	GOTERM_CC_DIRECT	peroxisomal membrane
3-hydroxy-3-methylglutaryl-CoA reductase(HMGCR)	GOTERM_CC_DIRECT	endoplasmic reticulum
3-hydroxy-3-methylglutaryl-CoA reductase(HMGCR)	GOTERM_CC_DIRECT	endoplasmic reticulum membrane
3-hydroxy-3-methylglutaryl-CoA reductase(HMGCR)	GOTERM_CC_DIRECT	membrane
3-hydroxy-3-methylglutaryl-CoA reductase(HMGCR)	GOTERM_MF_DIRECT	hydroxymethylglutaryl-CoA reductase (NADPH) activity
3-hydroxy-3-methylglutaryl-CoA reductase(HMGCR)	GOTERM_MF_DIRECT	protein binding
3-hydroxy-3-methylglutaryl-CoA reductase(HMGCR)	GOTERM_MF_DIRECT	GTPase regulator activity
3-hydroxy-3-methylglutaryl-CoA reductase(HMGCR)	GOTERM_MF_DIRECT	NADP binding
3-hydroxy-3-methylglutaryl-CoA reductase(HMGCR)	GOTERM_MF_DIRECT	NADPH binding
3-hydroxy-3-methylglutaryl-CoA reductase(HMGCR)	GOTERM_MF_DIRECT	coenzyme A binding
3-hydroxy-3-methylglutaryl-CoA reductase(HMGCR)	INTERPRO	SSD
3-hydroxy-3-methylglutaryl-CoA reductase(HMGCR)	INTERPRO	HMG_CoA_Rdtase
3-hydroxy-3-methylglutaryl-CoA reductase(HMGCR)	INTERPRO	HMG_CoA_Rdtase_eu_arc
3-hydroxy-3-methylglutaryl-CoA reductase(HMGCR)	INTERPRO	HMG_CoA_Rdtase_metazoan
3-hydroxy-3-methylglutaryl-CoA reductase(HMGCR)	INTERPRO	HMG_CoA_Rdtase_NAD(P)-bd_sf
3-hydroxy-3-methylglutaryl-CoA reductase(HMGCR)	INTERPRO	HMG_CoA_Rdtase_sub-bd_dom_sf
3-hydroxy-3-methylglutaryl-CoA reductase(HMGCR)	INTERPRO	HMG_CoA_Rdtase_cat_sf
3-hydroxy-3-methylglutaryl-CoA reductase(HMGCR)	INTERPRO	HMG_CoA_Rdtase_CS
3-hydroxy-3-methylglutaryl-CoA reductase(HMGCR)	INTERPRO	HMG_CoA_Rdtase_N
3-hydroxy-3-methylglutaryl-CoA reductase(HMGCR)	INTERPRO	HMGCR/SNAP/NPC1-like_SSD
3-hydroxy-3-methylglutaryl-CoA reductase(HMGCR)	KEGG_PATHWAY	Terpenoid backbone biosynthesis
3-hydroxy-3-methylglutaryl-CoA reductase(HMGCR)	KEGG_PATHWAY	Metabolic pathways
3-hydroxy-3-methylglutaryl-CoA reductase(HMGCR)	KEGG_PATHWAY	AMPK signaling pathway
3-hydroxy-3-methylglutaryl-CoA reductase(HMGCR)	KEGG_PATHWAY	Bile secretion
3-hydroxy-3-methylglutaryl-CoA reductase(HMGCR)	OMIM_DISEASE	Muscular dystrophy, limb-girdle, autosomal recessive 28
3-hydroxy-3-methylglutaryl-CoA reductase(HMGCR)	OMIM_DISEASE	Low density lipoprotein cholesterol level QTL 3
3-hydroxy-3-methylglutaryl-CoA reductase(HMGCR)	OMIM_DISEASE	Statins, response to
3-hydroxy-3-methylglutaryl-CoA reductase(HMGCR)	UP_KW_BIOLOGICAL_PROCESS	Cholesterol biosynthesis
3-hydroxy-3-methylglutaryl-CoA reductase(HMGCR)	UP_KW_BIOLOGICAL_PROCESS	Cholesterol metabolism
3-hydroxy-3-methylglutaryl-CoA reductase(HMGCR)	UP_KW_BIOLOGICAL_PROCESS	Lipid metabolism
3-hydroxy-3-methylglutaryl-CoA reductase(HMGCR)	UP_KW_BIOLOGICAL_PROCESS	Lipid biosynthesis
3-hydroxy-3-methylglutaryl-CoA reductase(HMGCR)	UP_KW_BIOLOGICAL_PROCESS	Steroid biosynthesis
3-hydroxy-3-methylglutaryl-CoA reductase(HMGCR)	UP_KW_BIOLOGICAL_PROCESS	Steroid metabolism
3-hydroxy-3-methylglutaryl-CoA reductase(HMGCR)	UP_KW_BIOLOGICAL_PROCESS	Sterol biosynthesis
3-hydroxy-3-methylglutaryl-CoA reductase(HMGCR)	UP_KW_BIOLOGICAL_PROCESS	Sterol metabolism
3-hydroxy-3-methylglutaryl-CoA reductase(HMGCR)	UP_KW_CELLULAR_COMPONENT	Endoplasmic reticulum
3-hydroxy-3-methylglutaryl-CoA reductase(HMGCR)	UP_KW_CELLULAR_COMPONENT	Membrane
3-hydroxy-3-methylglutaryl-CoA reductase(HMGCR)	UP_KW_CELLULAR_COMPONENT	Peroxisome
3-hydroxy-3-methylglutaryl-CoA reductase(HMGCR)	UP_KW_DISEASE	Disease variant
3-hydroxy-3-methylglutaryl-CoA reductase(HMGCR)	UP_KW_DISEASE	Limb-girdle muscular dystrophy
3-hydroxy-3-methylglutaryl-CoA reductase(HMGCR)	UP_KW_DOMAIN	Transmembrane
3-hydroxy-3-methylglutaryl-CoA reductase(HMGCR)	UP_KW_DOMAIN	Transmembrane helix
3-hydroxy-3-methylglutaryl-CoA reductase(HMGCR)	UP_KW_LIGAND	NADP
3-hydroxy-3-methylglutaryl-CoA reductase(HMGCR)	UP_KW_MOLECULAR_FUNCTION	Oxidoreductase
3-hydroxy-3-methylglutaryl-CoA reductase(HMGCR)	UP_KW_PTM	Glycoprotein
3-hydroxy-3-methylglutaryl-CoA reductase(HMGCR)	UP_KW_PTM	Phosphoprotein
3-hydroxy-3-methylglutaryl-CoA reductase(HMGCR)	UP_KW_PTM	Ubl conjugation
3-hydroxy-3-methylglutaryl-CoA reductase(HMGCR)	UP_KW_PTM	Isopeptide bond
3-hydroxy-3-methylglutaryl-CoA reductase(HMGCR)	UP_SEQ_FEATURE	ACT_SITE:Charge relay system
3-hydroxy-3-methylglutaryl-CoA reductase(HMGCR)	UP_SEQ_FEATURE	ACT_SITE:Proton donor
3-hydroxy-3-methylglutaryl-CoA reductase(HMGCR)	UP_SEQ_FEATURE	CARBOHYD:N-linked (GlcNAc...) asparagine
3-hydroxy-3-methylglutaryl-CoA reductase(HMGCR)	UP_SEQ_FEATURE	CROSSLNK:Glycyl lysine isopeptide (Lys-Gly) (interchain with G-Cter in ubiquitin)
3-hydroxy-3-methylglutaryl-CoA reductase(HMGCR)	UP_SEQ_FEATURE	DOMAIN:SSD
3-hydroxy-3-methylglutaryl-CoA reductase(HMGCR)	UP_SEQ_FEATURE	MOTIF:INSIG-binding motif
3-hydroxy-3-methylglutaryl-CoA reductase(HMGCR)	UP_SEQ_FEATURE	MUTAGEN:G->D: Does not affect hydroxymethylglutaryl-CoA reductase activity.
3-hydroxy-3-methylglutaryl-CoA reductase(HMGCR)	UP_SEQ_FEATURE	MUTAGEN:K->R: Abolishes sterol-mediated ubiquitination and degradation; when associated with R-248.
3-hydroxy-3-methylglutaryl-CoA reductase(HMGCR)	UP_SEQ_FEATURE	MUTAGEN:K->R: Abolishes sterol-mediated ubiquitination and degradation; when associated with R-89.
3-hydroxy-3-methylglutaryl-CoA reductase(HMGCR)	UP_SEQ_FEATURE	MUTAGEN:YIY->AIA: Reduced sterol-mediated release from the ER. Not deglycosylated in response to sterols.
3-hydroxy-3-methylglutaryl-CoA reductase(HMGCR)	UP_SEQ_FEATURE	TOPO_DOM:Cytoplasmic
3-hydroxy-3-methylglutaryl-CoA reductase(HMGCR)	UP_SEQ_FEATURE	TOPO_DOM:Lumenal
3-hydroxy-3-methylglutaryl-CoA reductase(HMGCR)	UP_SEQ_FEATURE	TRANSMEM:Helical
angiotensinogen(AGT)	BIOCARTA	Angiotensin-converting enzyme 2 regulates heart function
angiotensinogen(AGT)	BIOCARTA	Angiotensin II mediated activation of JNK Pathway via Pyk2 dependent signaling
angiotensinogen(AGT)	BIOCARTA	Bioactive Peptide Induced Signaling Pathway
angiotensinogen(AGT)	BIOCARTA	Role of EGF Receptor Transactivation by GPCRs in Cardiac Hypertrophy
angiotensinogen(AGT)	BIOCARTA	NFAT and Hypertrophy of the heart (Transcription in the broken heart)
angiotensinogen(AGT)	GOTERM_BP_DIRECT	regulation of cell growth
angiotensinogen(AGT)	GOTERM_BP_DIRECT	positive regulation of cytokine production
angiotensinogen(AGT)	GOTERM_BP_DIRECT	kidney development
angiotensinogen(AGT)	GOTERM_BP_DIRECT	blood vessel remodeling
angiotensinogen(AGT)	GOTERM_BP_DIRECT	regulation of blood volume by renin-angiotensin
angiotensinogen(AGT)	GOTERM_BP_DIRECT	renin-angiotensin regulation of aldosterone production
angiotensinogen(AGT)	GOTERM_BP_DIRECT	regulation of renal output by angiotensin
angiotensinogen(AGT)	GOTERM_BP_DIRECT	maintenance of blood vessel diameter homeostasis by renin-angiotensin
angiotensinogen(AGT)	GOTERM_BP_DIRECT	renal system process
angiotensinogen(AGT)	GOTERM_BP_DIRECT	regulation of systemic arterial blood pressure by renin-angiotensin
angiotensinogen(AGT)	GOTERM_BP_DIRECT	G protein-coupled receptor signaling pathway
angiotensinogen(AGT)	GOTERM_BP_DIRECT	G protein-coupled receptor signaling pathway coupled to cGMP nucleotide second messenger
angiotensinogen(AGT)	GOTERM_BP_DIRECT	phospholipase C-activating G protein-coupled receptor signaling pathway
angiotensinogen(AGT)	GOTERM_BP_DIRECT	cell-cell signaling
angiotensinogen(AGT)	GOTERM_BP_DIRECT	regulation of blood pressure
angiotensinogen(AGT)	GOTERM_BP_DIRECT	positive regulation of endothelial cell migration
angiotensinogen(AGT)	GOTERM_BP_DIRECT	positive regulation of cardiac muscle hypertrophy
angiotensinogen(AGT)	GOTERM_BP_DIRECT	negative regulation of gene expression
angiotensinogen(AGT)	GOTERM_BP_DIRECT	positive regulation of epithelial to mesenchymal transition
angiotensinogen(AGT)	GOTERM_BP_DIRECT	positive regulation of macrophage derived foam cell differentiation
angiotensinogen(AGT)	GOTERM_BP_DIRECT	response to muscle activity involved in regulation of muscle adaptation
angiotensinogen(AGT)	GOTERM_BP_DIRECT	regulation of vasoconstriction
angiotensinogen(AGT)	GOTERM_BP_DIRECT	positive regulation of superoxide anion generation
angiotensinogen(AGT)	GOTERM_BP_DIRECT	low-density lipoprotein particle remodeling
angiotensinogen(AGT)	GOTERM_BP_DIRECT	regulation of renal sodium excretion
angiotensinogen(AGT)	GOTERM_BP_DIRECT	nitric oxide-cGMP-mediated signaling
angiotensinogen(AGT)	GOTERM_BP_DIRECT	angiotensin-activated signaling pathway
angiotensinogen(AGT)	GOTERM_BP_DIRECT	regulation of cell population proliferation
angiotensinogen(AGT)	GOTERM_BP_DIRECT	vasoconstriction
angiotensinogen(AGT)	GOTERM_BP_DIRECT	regulation of apoptotic process
angiotensinogen(AGT)	GOTERM_BP_DIRECT	negative regulation of MAP kinase activity
angiotensinogen(AGT)	GOTERM_BP_DIRECT	positive regulation of epidermal growth factor receptor signaling pathway
angiotensinogen(AGT)	GOTERM_BP_DIRECT	positive regulation of DNA-templated transcription
angiotensinogen(AGT)	GOTERM_BP_DIRECT	positive regulation of fibroblast proliferation
angiotensinogen(AGT)	GOTERM_BP_DIRECT	positive regulation of inflammatory response
angiotensinogen(AGT)	GOTERM_BP_DIRECT	positive regulation of NF-kappaB transcription factor activity
angiotensinogen(AGT)	GOTERM_BP_DIRECT	positive regulation of protein metabolic process
angiotensinogen(AGT)	GOTERM_BP_DIRECT	negative regulation of neurotrophin TRK receptor signaling pathway
angiotensinogen(AGT)	GOTERM_BP_DIRECT	positive regulation of phosphatidylinositol 3-kinase/protein kinase B signal transduction
angiotensinogen(AGT)	GOTERM_BP_DIRECT	positive regulation of branching involved in ureteric bud morphogenesis
angiotensinogen(AGT)	GOTERM_BP_DIRECT	regulation of extracellular matrix assembly
angiotensinogen(AGT)	GOTERM_BP_DIRECT	positive regulation of extracellular matrix assembly
angiotensinogen(AGT)	GOTERM_BP_DIRECT	negative regulation of sodium ion transmembrane transport
angiotensinogen(AGT)	GOTERM_BP_DIRECT	positive regulation of membrane hyperpolarization
angiotensinogen(AGT)	GOTERM_BP_DIRECT	positive regulation of miRNA transcription
angiotensinogen(AGT)	GOTERM_BP_DIRECT	positive regulation of gap junction assembly
angiotensinogen(AGT)	GOTERM_BP_DIRECT	regulation of cardiac conduction
angiotensinogen(AGT)	GOTERM_BP_DIRECT	positive regulation of CoA-transferase activity
angiotensinogen(AGT)	GOTERM_BP_DIRECT	response to angiotensin
angiotensinogen(AGT)	GOTERM_BP_DIRECT	positive regulation of reactive oxygen species metabolic process
angiotensinogen(AGT)	GOTERM_BP_DIRECT	positive regulation of extrinsic apoptotic signaling pathway
angiotensinogen(AGT)	GOTERM_CC_DIRECT	extracellular region
angiotensinogen(AGT)	GOTERM_CC_DIRECT	extracellular space
angiotensinogen(AGT)	GOTERM_CC_DIRECT	collagen-containing extracellular matrix
angiotensinogen(AGT)	GOTERM_CC_DIRECT	extracellular exosome
angiotensinogen(AGT)	GOTERM_CC_DIRECT	blood microparticle
angiotensinogen(AGT)	GOTERM_MF_DIRECT	serine-type endopeptidase inhibitor activity
angiotensinogen(AGT)	GOTERM_MF_DIRECT	hormone activity
angiotensinogen(AGT)	GOTERM_MF_DIRECT	protein binding
angiotensinogen(AGT)	GOTERM_MF_DIRECT	growth factor activity
angiotensinogen(AGT)	GOTERM_MF_DIRECT	superoxide-generating NADPH oxidase activator activity
angiotensinogen(AGT)	GOTERM_MF_DIRECT	sodium channel regulator activity
angiotensinogen(AGT)	GOTERM_MF_DIRECT	type 1 angiotensin receptor binding
angiotensinogen(AGT)	GOTERM_MF_DIRECT	type 2 angiotensin receptor binding
angiotensinogen(AGT)	GOTERM_MF_DIRECT	receptor ligand activity
angiotensinogen(AGT)	INTERPRO	Serpin_fam
angiotensinogen(AGT)	INTERPRO	Angiotensinogen
angiotensinogen(AGT)	INTERPRO	Serpin_CS
angiotensinogen(AGT)	INTERPRO	Serpin_dom
angiotensinogen(AGT)	INTERPRO	Angiotensinogen_serpin_dom
angiotensinogen(AGT)	INTERPRO	Serpin_sf
angiotensinogen(AGT)	INTERPRO	Serpin_sf_1
angiotensinogen(AGT)	INTERPRO	Serpin_sf_2
angiotensinogen(AGT)	KEGG_PATHWAY	Phospholipase D signaling pathway
angiotensinogen(AGT)	KEGG_PATHWAY	Neuroactive ligand-receptor interaction
angiotensinogen(AGT)	KEGG_PATHWAY	Hormone signaling
angiotensinogen(AGT)	KEGG_PATHWAY	Adrenergic signaling in cardiomyocytes
angiotensinogen(AGT)	KEGG_PATHWAY	Vascular smooth muscle contraction
angiotensinogen(AGT)	KEGG_PATHWAY	Renin-angiotensin system
angiotensinogen(AGT)	KEGG_PATHWAY	Renin secretion
angiotensinogen(AGT)	KEGG_PATHWAY	Aldosterone synthesis and secretion
angiotensinogen(AGT)	KEGG_PATHWAY	Cortisol synthesis and secretion
angiotensinogen(AGT)	KEGG_PATHWAY	Insulin resistance
angiotensinogen(AGT)	KEGG_PATHWAY	AGE-RAGE signaling pathway in diabetic complications
angiotensinogen(AGT)	KEGG_PATHWAY	Cushing syndrome
angiotensinogen(AGT)	KEGG_PATHWAY	Pathways in cancer
angiotensinogen(AGT)	KEGG_PATHWAY	Hypertrophic cardiomyopathy
angiotensinogen(AGT)	KEGG_PATHWAY	Dilated cardiomyopathy
angiotensinogen(AGT)	KEGG_PATHWAY	Diabetic cardiomyopathy
angiotensinogen(AGT)	OMIM_DISEASE	Renal tubular dysgenesis
angiotensinogen(AGT)	SMART	SERPIN
angiotensinogen(AGT)	UP_KW_CELLULAR_COMPONENT	Secreted
angiotensinogen(AGT)	UP_KW_DISEASE	Disease variant
angiotensinogen(AGT)	UP_KW_DOMAIN	Signal
angiotensinogen(AGT)	UP_KW_MOLECULAR_FUNCTION	Vasoactive
angiotensinogen(AGT)	UP_KW_MOLECULAR_FUNCTION	Vasoconstrictor
angiotensinogen(AGT)	UP_KW_PTM	Glycoprotein
angiotensinogen(AGT)	UP_KW_PTM	Disulfide bond
angiotensinogen(AGT)	UP_SEQ_FEATURE	CARBOHYD:N-linked (GlcNAc...) asparagine
angiotensinogen(AGT)	UP_SEQ_FEATURE	DOMAIN:Serpin
angiotensinogen(AGT)	UP_SEQ_FEATURE	PEPTIDE:Angiotensin 1-4
angiotensinogen(AGT)	UP_SEQ_FEATURE	PEPTIDE:Angiotensin 1-5
angiotensinogen(AGT)	UP_SEQ_FEATURE	PEPTIDE:Angiotensin 1-7
angiotensinogen(AGT)	UP_SEQ_FEATURE	PEPTIDE:Angiotensin 1-9
angiotensinogen(AGT)	UP_SEQ_FEATURE	PEPTIDE:Angiotensin-1
angiotensinogen(AGT)	UP_SEQ_FEATURE	PEPTIDE:Angiotensin-2
angiotensinogen(AGT)	UP_SEQ_FEATURE	PEPTIDE:Angiotensin-3
angiotensinogen(AGT)	UP_SEQ_FEATURE	PEPTIDE:Angiotensin-4
aryl hydrocarbon receptor(AHR)	BIOCARTA	Ahr Signal Transduction Pathway
aryl hydrocarbon receptor(AHR)	GOTERM_BP_DIRECT	blood vessel development
aryl hydrocarbon receptor(AHR)	GOTERM_BP_DIRECT	regulation of adaptive immune response
aryl hydrocarbon receptor(AHR)	GOTERM_BP_DIRECT	negative regulation of T cell mediated immune response to tumor cell
aryl hydrocarbon receptor(AHR)	GOTERM_BP_DIRECT	regulation of DNA-templated transcription
aryl hydrocarbon receptor(AHR)	GOTERM_BP_DIRECT	regulation of transcription by RNA polymerase II
aryl hydrocarbon receptor(AHR)	GOTERM_BP_DIRECT	xenobiotic metabolic process
aryl hydrocarbon receptor(AHR)	GOTERM_BP_DIRECT	apoptotic process
aryl hydrocarbon receptor(AHR)	GOTERM_BP_DIRECT	response to xenobiotic stimulus
aryl hydrocarbon receptor(AHR)	GOTERM_BP_DIRECT	response to toxic substance
aryl hydrocarbon receptor(AHR)	GOTERM_BP_DIRECT	regulation of gene expression
aryl hydrocarbon receptor(AHR)	GOTERM_BP_DIRECT	intracellular receptor signaling pathway
aryl hydrocarbon receptor(AHR)	GOTERM_BP_DIRECT	regulation of B cell proliferation
aryl hydrocarbon receptor(AHR)	GOTERM_BP_DIRECT	circadian regulation of gene expression
aryl hydrocarbon receptor(AHR)	GOTERM_BP_DIRECT	negative regulation of DNA-templated transcription
aryl hydrocarbon receptor(AHR)	GOTERM_BP_DIRECT	positive regulation of DNA-templated transcription
aryl hydrocarbon receptor(AHR)	GOTERM_BP_DIRECT	positive regulation of transcription by RNA polymerase II
aryl hydrocarbon receptor(AHR)	GOTERM_BP_DIRECT	rhythmic process
aryl hydrocarbon receptor(AHR)	GOTERM_BP_DIRECT	negative regulation of inflammatory response
aryl hydrocarbon receptor(AHR)	GOTERM_BP_DIRECT	cellular response to molecule of bacterial origin
aryl hydrocarbon receptor(AHR)	GOTERM_BP_DIRECT	cellular response to cAMP
aryl hydrocarbon receptor(AHR)	GOTERM_BP_DIRECT	cellular response to forskolin
aryl hydrocarbon receptor(AHR)	GOTERM_BP_DIRECT	cellular response to 2,3,7,8-tetrachlorodibenzodioxine
aryl hydrocarbon receptor(AHR)	GOTERM_CC_DIRECT	chromatin
aryl hydrocarbon receptor(AHR)	GOTERM_CC_DIRECT	nucleus
aryl hydrocarbon receptor(AHR)	GOTERM_CC_DIRECT	nucleoplasm
aryl hydrocarbon receptor(AHR)	GOTERM_CC_DIRECT	transcription regulator complex
aryl hydrocarbon receptor(AHR)	GOTERM_CC_DIRECT	cytoplasm
aryl hydrocarbon receptor(AHR)	GOTERM_CC_DIRECT	cytosol
aryl hydrocarbon receptor(AHR)	GOTERM_CC_DIRECT	protein-containing complex
aryl hydrocarbon receptor(AHR)	GOTERM_CC_DIRECT	aryl hydrocarbon receptor complex
aryl hydrocarbon receptor(AHR)	GOTERM_CC_DIRECT	cytosolic aryl hydrocarbon receptor complex
aryl hydrocarbon receptor(AHR)	GOTERM_CC_DIRECT	nuclear aryl hydrocarbon receptor complex
aryl hydrocarbon receptor(AHR)	GOTERM_MF_DIRECT	transcription cis-regulatory region binding
aryl hydrocarbon receptor(AHR)	GOTERM_MF_DIRECT	DNA-binding transcription factor activity, RNA polymerase II-specific
aryl hydrocarbon receptor(AHR)	GOTERM_MF_DIRECT	cis-regulatory region sequence-specific DNA binding
aryl hydrocarbon receptor(AHR)	GOTERM_MF_DIRECT	TFIID-class transcription factor complex binding
aryl hydrocarbon receptor(AHR)	GOTERM_MF_DIRECT	transcription coactivator binding
aryl hydrocarbon receptor(AHR)	GOTERM_MF_DIRECT	DNA binding
aryl hydrocarbon receptor(AHR)	GOTERM_MF_DIRECT	DNA-binding transcription factor activity
aryl hydrocarbon receptor(AHR)	GOTERM_MF_DIRECT	nuclear receptor activity
aryl hydrocarbon receptor(AHR)	GOTERM_MF_DIRECT	protein binding
aryl hydrocarbon receptor(AHR)	GOTERM_MF_DIRECT	TBP-class protein binding
aryl hydrocarbon receptor(AHR)	GOTERM_MF_DIRECT	protein homodimerization activity
aryl hydrocarbon receptor(AHR)	GOTERM_MF_DIRECT	protein heterodimerization activity
aryl hydrocarbon receptor(AHR)	GOTERM_MF_DIRECT	protein dimerization activity
aryl hydrocarbon receptor(AHR)	GOTERM_MF_DIRECT	Hsp90 protein binding
aryl hydrocarbon receptor(AHR)	GOTERM_MF_DIRECT	RNA polymerase II-specific DNA-binding transcription factor binding
aryl hydrocarbon receptor(AHR)	GOTERM_MF_DIRECT	E-box binding
aryl hydrocarbon receptor(AHR)	GOTERM_MF_DIRECT	sequence-specific double-stranded DNA binding
aryl hydrocarbon receptor(AHR)	INTERPRO	PAS
aryl hydrocarbon receptor(AHR)	INTERPRO	PAC
aryl hydrocarbon receptor(AHR)	INTERPRO	bHLH_dom
aryl hydrocarbon receptor(AHR)	INTERPRO	PAS_fold_3
aryl hydrocarbon receptor(AHR)	INTERPRO	PAS_fold
aryl hydrocarbon receptor(AHR)	INTERPRO	AHR_bHLH
aryl hydrocarbon receptor(AHR)	INTERPRO	PAS-like_dom_sf
aryl hydrocarbon receptor(AHR)	INTERPRO	HLH_DNA-bd_sf
aryl hydrocarbon receptor(AHR)	INTERPRO	AHR/AHRR
aryl hydrocarbon receptor(AHR)	KEGG_PATHWAY	Th17 cell differentiation
aryl hydrocarbon receptor(AHR)	KEGG_PATHWAY	Cushing syndrome
aryl hydrocarbon receptor(AHR)	KEGG_PATHWAY	Chemical carcinogenesis - receptor activation
aryl hydrocarbon receptor(AHR)	KEGG_PATHWAY	Chemical carcinogenesis - reactive oxygen species
aryl hydrocarbon receptor(AHR)	OMIM_DISEASE	Retinitis pigmentosa 85
aryl hydrocarbon receptor(AHR)	OMIM_DISEASE	Foveal hypoplasia 3
aryl hydrocarbon receptor(AHR)	SMART	PAC
aryl hydrocarbon receptor(AHR)	SMART	PAS
aryl hydrocarbon receptor(AHR)	SMART	HLH
aryl hydrocarbon receptor(AHR)	UP_KW_BIOLOGICAL_PROCESS	Biological rhythms
aryl hydrocarbon receptor(AHR)	UP_KW_BIOLOGICAL_PROCESS	Cell cycle
aryl hydrocarbon receptor(AHR)	UP_KW_BIOLOGICAL_PROCESS	Transcription
aryl hydrocarbon receptor(AHR)	UP_KW_BIOLOGICAL_PROCESS	Transcription regulation
aryl hydrocarbon receptor(AHR)	UP_KW_CELLULAR_COMPONENT	Nucleus
aryl hydrocarbon receptor(AHR)	UP_KW_CELLULAR_COMPONENT	Cytoplasm
aryl hydrocarbon receptor(AHR)	UP_KW_DISEASE	Disease variant
aryl hydrocarbon receptor(AHR)	UP_KW_DISEASE	Retinitis pigmentosa
aryl hydrocarbon receptor(AHR)	UP_KW_DOMAIN	Repeat
aryl hydrocarbon receptor(AHR)	UP_KW_MOLECULAR_FUNCTION	Activator
aryl hydrocarbon receptor(AHR)	UP_KW_MOLECULAR_FUNCTION	DNA-binding
aryl hydrocarbon receptor(AHR)	UP_KW_MOLECULAR_FUNCTION	Receptor
aryl hydrocarbon receptor(AHR)	UP_KW_MOLECULAR_FUNCTION	Repressor
aryl hydrocarbon receptor(AHR)	UP_KW_PTM	Acetylation
aryl hydrocarbon receptor(AHR)	UP_KW_PTM	ADP-ribosylation
aryl hydrocarbon receptor(AHR)	UP_SEQ_FEATURE	COMPBIAS:Polar residues
aryl hydrocarbon receptor(AHR)	UP_SEQ_FEATURE	DOMAIN:BHLH
aryl hydrocarbon receptor(AHR)	UP_SEQ_FEATURE	DOMAIN:PAC
aryl hydrocarbon receptor(AHR)	UP_SEQ_FEATURE	DOMAIN:PAS
aryl hydrocarbon receptor(AHR)	UP_SEQ_FEATURE	DOMAIN:PAS 1
aryl hydrocarbon receptor(AHR)	UP_SEQ_FEATURE	DOMAIN:PAS 2
aryl hydrocarbon receptor(AHR)	UP_SEQ_FEATURE	DOMAIN:bHLH
aryl hydrocarbon receptor(AHR)	UP_SEQ_FEATURE	MOTIF:Nuclear export signal
aryl hydrocarbon receptor(AHR)	UP_SEQ_FEATURE	MOTIF:Nuclear localization signal 1
aryl hydrocarbon receptor(AHR)	UP_SEQ_FEATURE	MOTIF:Nuclear localization signal 2
aryl hydrocarbon receptor(AHR)	UP_SEQ_FEATURE	MUTAGEN:A->D: Abolishes transcription factor activity; when associated with D-50 and D-82.
aryl hydrocarbon receptor(AHR)	UP_SEQ_FEATURE	MUTAGEN:F->D: Abolishes transcription factor activity; when associated with D-50 and D-79.
aryl hydrocarbon receptor(AHR)	UP_SEQ_FEATURE	MUTAGEN:F->D: Interferes with transcription factor activity.
aryl hydrocarbon receptor(AHR)	UP_SEQ_FEATURE	MUTAGEN:H->G: Almost abolishes transcription factor activity. No effect on nuclear translocation upon ligand binding.
aryl hydrocarbon receptor(AHR)	UP_SEQ_FEATURE	MUTAGEN:I->D: Interferes with transcription factor activity.
aryl hydrocarbon receptor(AHR)	UP_SEQ_FEATURE	MUTAGEN:L->D: Abolishes transcription factor activity; when associated with D-79 and D-82.
aryl hydrocarbon receptor(AHR)	UP_SEQ_FEATURE	MUTAGEN:L->D: Interferes with transcription factor activity.
aryl hydrocarbon receptor(AHR)	UP_SEQ_FEATURE	MUTAGEN:LLQAL->ELQDE: Strongly reduces transcription factor activity.
aryl hydrocarbon receptor(AHR)	UP_SEQ_FEATURE	MUTAGEN:R->D: Abolishes transcription factor activity. Alters on nuclear translocation upon ligand binding.
aryl hydrocarbon receptor(AHR)	UP_SEQ_FEATURE	MUTAGEN:S->G: Strongly reduces transcription factor activity.
aryl hydrocarbon receptor(AHR)	UP_SEQ_FEATURE	MUTAGEN:V->A: Increases specific ligand binding.
aryl hydrocarbon receptor(AHR)	UP_SEQ_FEATURE	MUTAGEN:V->D: Abolishes specific ligand binding.
aryl hydrocarbon receptor(AHR)	UP_SEQ_FEATURE	MUTAGEN:V->D: Interferes with transcription factor activity.
aryl hydrocarbon receptor(AHR)	UP_SEQ_FEATURE	MUTAGEN:V->L,G: No effect on specific ligand binding.
aryl hydrocarbon receptor(AHR)	UP_SEQ_FEATURE	REGION:DNA-binding
aryl hydrocarbon receptor(AHR)	UP_SEQ_FEATURE	REGION:Disordered
aryl hydrocarbon receptor(AHR)	UP_SEQ_FEATURE	REGION:Required for maintaining the overall integrity of the AHR:ARNT heterodimer and its transcriptional activity
ATP binding cassette subfamily B member 1(ABCB1)	BIOCARTA	Multi-Drug Resistance Factors
ATP binding cassette subfamily B member 1(ABCB1)	BIOCARTA	Nuclear Receptors in Lipid Metabolism and Toxicity
ATP binding cassette subfamily B member 1(ABCB1)	BIOCARTA	Hypoxia and p53 in the Cardiovascular system
ATP binding cassette subfamily B member 1(ABCB1)	COG_ONTOLOGY	Defense mechanisms
ATP binding cassette subfamily B member 1(ABCB1)	GOTERM_BP_DIRECT	G2/M transition of mitotic cell cycle
ATP binding cassette subfamily B member 1(ABCB1)	GOTERM_BP_DIRECT	xenobiotic metabolic process
ATP binding cassette subfamily B member 1(ABCB1)	GOTERM_BP_DIRECT	response to xenobiotic stimulus
ATP binding cassette subfamily B member 1(ABCB1)	GOTERM_BP_DIRECT	phospholipid translocation
ATP binding cassette subfamily B member 1(ABCB1)	GOTERM_BP_DIRECT	terpenoid transport
ATP binding cassette subfamily B member 1(ABCB1)	GOTERM_BP_DIRECT	transmembrane transport
ATP binding cassette subfamily B member 1(ABCB1)	GOTERM_BP_DIRECT	transepithelial transport
ATP binding cassette subfamily B member 1(ABCB1)	GOTERM_BP_DIRECT	stem cell proliferation
ATP binding cassette subfamily B member 1(ABCB1)	GOTERM_BP_DIRECT	ceramide translocation
ATP binding cassette subfamily B member 1(ABCB1)	GOTERM_BP_DIRECT	export across plasma membrane
ATP binding cassette subfamily B member 1(ABCB1)	GOTERM_BP_DIRECT	transport across blood-brain barrier
ATP binding cassette subfamily B member 1(ABCB1)	GOTERM_BP_DIRECT	carboxylic acid transmembrane transport
ATP binding cassette subfamily B member 1(ABCB1)	GOTERM_BP_DIRECT	xenobiotic detoxification by transmembrane export across the plasma membrane
ATP binding cassette subfamily B member 1(ABCB1)	GOTERM_BP_DIRECT	xenobiotic transport across blood-brain barrier
ATP binding cassette subfamily B member 1(ABCB1)	GOTERM_BP_DIRECT	regulation of chloride transport
ATP binding cassette subfamily B member 1(ABCB1)	GOTERM_CC_DIRECT	cytoplasm
ATP binding cassette subfamily B member 1(ABCB1)	GOTERM_CC_DIRECT	plasma membrane
ATP binding cassette subfamily B member 1(ABCB1)	GOTERM_CC_DIRECT	cell surface
ATP binding cassette subfamily B member 1(ABCB1)	GOTERM_CC_DIRECT	membrane
ATP binding cassette subfamily B member 1(ABCB1)	GOTERM_CC_DIRECT	apical plasma membrane
ATP binding cassette subfamily B member 1(ABCB1)	GOTERM_CC_DIRECT	extracellular exosome
ATP binding cassette subfamily B member 1(ABCB1)	GOTERM_CC_DIRECT	external side of apical plasma membrane
ATP binding cassette subfamily B member 1(ABCB1)	GOTERM_MF_DIRECT	protein binding
ATP binding cassette subfamily B member 1(ABCB1)	GOTERM_MF_DIRECT	ATP binding
ATP binding cassette subfamily B member 1(ABCB1)	GOTERM_MF_DIRECT	ABC-type xenobiotic transporter activity
ATP binding cassette subfamily B member 1(ABCB1)	GOTERM_MF_DIRECT	efflux transmembrane transporter activity
ATP binding cassette subfamily B member 1(ABCB1)	GOTERM_MF_DIRECT	ATP hydrolysis activity
ATP binding cassette subfamily B member 1(ABCB1)	GOTERM_MF_DIRECT	transmembrane transporter activity
ATP binding cassette subfamily B member 1(ABCB1)	GOTERM_MF_DIRECT	ubiquitin protein ligase binding
ATP binding cassette subfamily B member 1(ABCB1)	GOTERM_MF_DIRECT	ATPase-coupled transmembrane transporter activity
ATP binding cassette subfamily B member 1(ABCB1)	GOTERM_MF_DIRECT	xenobiotic transmembrane transporter activity
ATP binding cassette subfamily B member 1(ABCB1)	GOTERM_MF_DIRECT	carboxylic acid transmembrane transporter activity
ATP binding cassette subfamily B member 1(ABCB1)	GOTERM_MF_DIRECT	phosphatidylcholine floppase activity
ATP binding cassette subfamily B member 1(ABCB1)	GOTERM_MF_DIRECT	phosphatidylethanolamine flippase activity
ATP binding cassette subfamily B member 1(ABCB1)	GOTERM_MF_DIRECT	ceramide floppase activity
ATP binding cassette subfamily B member 1(ABCB1)	GOTERM_MF_DIRECT	floppase activity
ATP binding cassette subfamily B member 1(ABCB1)	GOTERM_MF_DIRECT	ABC-type transporter activity
ATP binding cassette subfamily B member 1(ABCB1)	INTERPRO	ABC_transporter-like_ATP-bd
ATP binding cassette subfamily B member 1(ABCB1)	INTERPRO	AAA+_ATPase
ATP binding cassette subfamily B member 1(ABCB1)	INTERPRO	ABC1_TM_dom
ATP binding cassette subfamily B member 1(ABCB1)	INTERPRO	ABC_transporter-like_CS
ATP binding cassette subfamily B member 1(ABCB1)	INTERPRO	P-loop_NTPase
ATP binding cassette subfamily B member 1(ABCB1)	INTERPRO	ABC1_TM_sf
ATP binding cassette subfamily B member 1(ABCB1)	INTERPRO	Type_1_exporter
ATP binding cassette subfamily B member 1(ABCB1)	KEGG_PATHWAY	ABC transporters
ATP binding cassette subfamily B member 1(ABCB1)	KEGG_PATHWAY	Bile secretion
ATP binding cassette subfamily B member 1(ABCB1)	KEGG_PATHWAY	MicroRNAs in cancer
ATP binding cassette subfamily B member 1(ABCB1)	KEGG_PATHWAY	Gastric cancer
ATP binding cassette subfamily B member 1(ABCB1)	OMIM_DISEASE	Colchicine resistance
ATP binding cassette subfamily B member 1(ABCB1)	OMIM_DISEASE	Inflammatory bowel disease 13
ATP binding cassette subfamily B member 1(ABCB1)	OMIM_DISEASE	Encephalopathy, acute transient
ATP binding cassette subfamily B member 1(ABCB1)	SMART	AAA
ATP binding cassette subfamily B member 1(ABCB1)	UP_KW_BIOLOGICAL_PROCESS	Lipid transport
ATP binding cassette subfamily B member 1(ABCB1)	UP_KW_BIOLOGICAL_PROCESS	Transport
ATP binding cassette subfamily B member 1(ABCB1)	UP_KW_CELLULAR_COMPONENT	Membrane
ATP binding cassette subfamily B member 1(ABCB1)	UP_KW_CELLULAR_COMPONENT	Cytoplasm
ATP binding cassette subfamily B member 1(ABCB1)	UP_KW_CELLULAR_COMPONENT	Cell membrane
ATP binding cassette subfamily B member 1(ABCB1)	UP_KW_DISEASE	Disease variant
ATP binding cassette subfamily B member 1(ABCB1)	UP_KW_DOMAIN	Repeat
ATP binding cassette subfamily B member 1(ABCB1)	UP_KW_DOMAIN	Transmembrane
ATP binding cassette subfamily B member 1(ABCB1)	UP_KW_DOMAIN	Transmembrane helix
ATP binding cassette subfamily B member 1(ABCB1)	UP_KW_LIGAND	ATP-binding
ATP binding cassette subfamily B member 1(ABCB1)	UP_KW_LIGAND	Nucleotide-binding
ATP binding cassette subfamily B member 1(ABCB1)	UP_KW_MOLECULAR_FUNCTION	Translocase
ATP binding cassette subfamily B member 1(ABCB1)	UP_KW_PTM	Glycoprotein
ATP binding cassette subfamily B member 1(ABCB1)	UP_KW_PTM	Phosphoprotein
ATP binding cassette subfamily B member 1(ABCB1)	UP_SEQ_FEATURE	CARBOHYD:N-linked (GlcNAc...) asparagine
ATP binding cassette subfamily B member 1(ABCB1)	UP_SEQ_FEATURE	COMPBIAS:Basic and acidic residues
ATP binding cassette subfamily B member 1(ABCB1)	UP_SEQ_FEATURE	COMPBIAS:Basic residues
ATP binding cassette subfamily B member 1(ABCB1)	UP_SEQ_FEATURE	DOMAIN:ABC transmembrane type-1
ATP binding cassette subfamily B member 1(ABCB1)	UP_SEQ_FEATURE	DOMAIN:ABC transmembrane type-1 1
ATP binding cassette subfamily B member 1(ABCB1)	UP_SEQ_FEATURE	DOMAIN:ABC transmembrane type-1 2
ATP binding cassette subfamily B member 1(ABCB1)	UP_SEQ_FEATURE	DOMAIN:ABC transporter
ATP binding cassette subfamily B member 1(ABCB1)	UP_SEQ_FEATURE	DOMAIN:ABC transporter 1
ATP binding cassette subfamily B member 1(ABCB1)	UP_SEQ_FEATURE	DOMAIN:ABC transporter 2
ATP binding cassette subfamily B member 1(ABCB1)	UP_SEQ_FEATURE	REGION:Disordered
ATP binding cassette subfamily B member 1(ABCB1)	UP_SEQ_FEATURE	TOPO_DOM:Cytoplasmic
ATP binding cassette subfamily B member 1(ABCB1)	UP_SEQ_FEATURE	TOPO_DOM:Extracellular
ATP binding cassette subfamily B member 1(ABCB1)	UP_SEQ_FEATURE	TRANSMEM:Helical
ATP binding cassette subfamily C member 1 (ABCC1 blood group)(ABCC1)	BIOCARTA	Multi-Drug Resistance Factors
ATP binding cassette subfamily C member 1 (ABCC1 blood group)(ABCC1)	COG_ONTOLOGY	Defense mechanisms
ATP binding cassette subfamily C member 1 (ABCC1 blood group)(ABCC1)	GOTERM_BP_DIRECT	leukotriene metabolic process
ATP binding cassette subfamily C member 1 (ABCC1 blood group)(ABCC1)	GOTERM_BP_DIRECT	xenobiotic metabolic process
ATP binding cassette subfamily C member 1 (ABCC1 blood group)(ABCC1)	GOTERM_BP_DIRECT	lipid transport
ATP binding cassette subfamily C member 1 (ABCC1 blood group)(ABCC1)	GOTERM_BP_DIRECT	response to xenobiotic stimulus
ATP binding cassette subfamily C member 1 (ABCC1 blood group)(ABCC1)	GOTERM_BP_DIRECT	cobalamin transport
ATP binding cassette subfamily C member 1 (ABCC1 blood group)(ABCC1)	GOTERM_BP_DIRECT	sphingolipid biosynthetic process
ATP binding cassette subfamily C member 1 (ABCC1 blood group)(ABCC1)	GOTERM_BP_DIRECT	cellular response to oxidative stress
ATP binding cassette subfamily C member 1 (ABCC1 blood group)(ABCC1)	GOTERM_BP_DIRECT	glutathione transmembrane transport
ATP binding cassette subfamily C member 1 (ABCC1 blood group)(ABCC1)	GOTERM_BP_DIRECT	heme catabolic process
ATP binding cassette subfamily C member 1 (ABCC1 blood group)(ABCC1)	GOTERM_BP_DIRECT	xenobiotic transport
ATP binding cassette subfamily C member 1 (ABCC1 blood group)(ABCC1)	GOTERM_BP_DIRECT	phospholipid translocation
ATP binding cassette subfamily C member 1 (ABCC1 blood group)(ABCC1)	GOTERM_BP_DIRECT	positive regulation of inflammatory response
ATP binding cassette subfamily C member 1 (ABCC1 blood group)(ABCC1)	GOTERM_BP_DIRECT	transmembrane transport
ATP binding cassette subfamily C member 1 (ABCC1 blood group)(ABCC1)	GOTERM_BP_DIRECT	cell chemotaxis
ATP binding cassette subfamily C member 1 (ABCC1 blood group)(ABCC1)	GOTERM_BP_DIRECT	transepithelial transport
ATP binding cassette subfamily C member 1 (ABCC1 blood group)(ABCC1)	GOTERM_BP_DIRECT	cyclic nucleotide transport
ATP binding cassette subfamily C member 1 (ABCC1 blood group)(ABCC1)	GOTERM_BP_DIRECT	leukotriene transport
ATP binding cassette subfamily C member 1 (ABCC1 blood group)(ABCC1)	GOTERM_BP_DIRECT	monoatomic anion transmembrane transport
ATP binding cassette subfamily C member 1 (ABCC1 blood group)(ABCC1)	GOTERM_BP_DIRECT	sphingolipid translocation
ATP binding cassette subfamily C member 1 (ABCC1 blood group)(ABCC1)	GOTERM_BP_DIRECT	export across plasma membrane
ATP binding cassette subfamily C member 1 (ABCC1 blood group)(ABCC1)	GOTERM_BP_DIRECT	transport across blood-brain barrier
ATP binding cassette subfamily C member 1 (ABCC1 blood group)(ABCC1)	GOTERM_BP_DIRECT	cellular response to amyloid-beta
ATP binding cassette subfamily C member 1 (ABCC1 blood group)(ABCC1)	GOTERM_BP_DIRECT	carboxylic acid transmembrane transport
ATP binding cassette subfamily C member 1 (ABCC1 blood group)(ABCC1)	GOTERM_BP_DIRECT	xenobiotic transport across blood-brain barrier
ATP binding cassette subfamily C member 1 (ABCC1 blood group)(ABCC1)	GOTERM_CC_DIRECT	plasma membrane
ATP binding cassette subfamily C member 1 (ABCC1 blood group)(ABCC1)	GOTERM_CC_DIRECT	basal plasma membrane
ATP binding cassette subfamily C member 1 (ABCC1 blood group)(ABCC1)	GOTERM_CC_DIRECT	membrane
ATP binding cassette subfamily C member 1 (ABCC1 blood group)(ABCC1)	GOTERM_CC_DIRECT	basolateral plasma membrane
ATP binding cassette subfamily C member 1 (ABCC1 blood group)(ABCC1)	GOTERM_CC_DIRECT	apical plasma membrane
ATP binding cassette subfamily C member 1 (ABCC1 blood group)(ABCC1)	GOTERM_CC_DIRECT	lateral plasma membrane
ATP binding cassette subfamily C member 1 (ABCC1 blood group)(ABCC1)	GOTERM_CC_DIRECT	extracellular exosome
ATP binding cassette subfamily C member 1 (ABCC1 blood group)(ABCC1)	GOTERM_MF_DIRECT	homoaconitate hydratase activity
ATP binding cassette subfamily C member 1 (ABCC1 blood group)(ABCC1)	GOTERM_MF_DIRECT	ATP binding
ATP binding cassette subfamily C member 1 (ABCC1 blood group)(ABCC1)	GOTERM_MF_DIRECT	ABC-type xenobiotic transporter activity
ATP binding cassette subfamily C member 1 (ABCC1 blood group)(ABCC1)	GOTERM_MF_DIRECT	ABC-type vitamin B12 transporter activity
ATP binding cassette subfamily C member 1 (ABCC1 blood group)(ABCC1)	GOTERM_MF_DIRECT	ABC-type glutathione S-conjugate transporter activity
ATP binding cassette subfamily C member 1 (ABCC1 blood group)(ABCC1)	GOTERM_MF_DIRECT	efflux transmembrane transporter activity
ATP binding cassette subfamily C member 1 (ABCC1 blood group)(ABCC1)	GOTERM_MF_DIRECT	ATP hydrolysis activity
ATP binding cassette subfamily C member 1 (ABCC1 blood group)(ABCC1)	GOTERM_MF_DIRECT	ATPase-coupled lipid transmembrane transporter activity
ATP binding cassette subfamily C member 1 (ABCC1 blood group)(ABCC1)	GOTERM_MF_DIRECT	glutathione transmembrane transporter activity
ATP binding cassette subfamily C member 1 (ABCC1 blood group)(ABCC1)	GOTERM_MF_DIRECT	ATPase-coupled transmembrane transporter activity
ATP binding cassette subfamily C member 1 (ABCC1 blood group)(ABCC1)	GOTERM_MF_DIRECT	xenobiotic transmembrane transporter activity
ATP binding cassette subfamily C member 1 (ABCC1 blood group)(ABCC1)	GOTERM_MF_DIRECT	ATPase-coupled inorganic anion transmembrane transporter activity
ATP binding cassette subfamily C member 1 (ABCC1 blood group)(ABCC1)	GOTERM_MF_DIRECT	sphingolipid transporter activity
ATP binding cassette subfamily C member 1 (ABCC1 blood group)(ABCC1)	GOTERM_MF_DIRECT	carboxylic acid transmembrane transporter activity
ATP binding cassette subfamily C member 1 (ABCC1 blood group)(ABCC1)	GOTERM_MF_DIRECT	ABC-type transporter activity
ATP binding cassette subfamily C member 1 (ABCC1 blood group)(ABCC1)	INTERPRO	ABC_transporter-like_ATP-bd
ATP binding cassette subfamily C member 1 (ABCC1 blood group)(ABCC1)	INTERPRO	AAA+_ATPase
ATP binding cassette subfamily C member 1 (ABCC1 blood group)(ABCC1)	INTERPRO	MRP
ATP binding cassette subfamily C member 1 (ABCC1 blood group)(ABCC1)	INTERPRO	ABC1_TM_dom
ATP binding cassette subfamily C member 1 (ABCC1 blood group)(ABCC1)	INTERPRO	ABC_transporter-like_CS
ATP binding cassette subfamily C member 1 (ABCC1 blood group)(ABCC1)	INTERPRO	P-loop_NTPase
ATP binding cassette subfamily C member 1 (ABCC1 blood group)(ABCC1)	INTERPRO	ABC1_TM_sf
ATP binding cassette subfamily C member 1 (ABCC1 blood group)(ABCC1)	INTERPRO	ABC_transporter_C-like
ATP binding cassette subfamily C member 1 (ABCC1 blood group)(ABCC1)	KEGG_PATHWAY	Antifolate resistance
ATP binding cassette subfamily C member 1 (ABCC1 blood group)(ABCC1)	KEGG_PATHWAY	ABC transporters
ATP binding cassette subfamily C member 1 (ABCC1 blood group)(ABCC1)	KEGG_PATHWAY	Sphingolipid signaling pathway
ATP binding cassette subfamily C member 1 (ABCC1 blood group)(ABCC1)	KEGG_PATHWAY	Vitamin digestion and absorption
ATP binding cassette subfamily C member 1 (ABCC1 blood group)(ABCC1)	KEGG_PATHWAY	Folate transport and metabolism
ATP binding cassette subfamily C member 1 (ABCC1 blood group)(ABCC1)	KEGG_PATHWAY	MicroRNAs in cancer
ATP binding cassette subfamily C member 1 (ABCC1 blood group)(ABCC1)	OMIM_DISEASE	Deafness, autosomal dominant 77
ATP binding cassette subfamily C member 1 (ABCC1 blood group)(ABCC1)	SMART	AAA
ATP binding cassette subfamily C member 1 (ABCC1 blood group)(ABCC1)	UP_KW_BIOLOGICAL_PROCESS	Lipid transport
ATP binding cassette subfamily C member 1 (ABCC1 blood group)(ABCC1)	UP_KW_BIOLOGICAL_PROCESS	Transport
ATP binding cassette subfamily C member 1 (ABCC1 blood group)(ABCC1)	UP_KW_CELLULAR_COMPONENT	Membrane
ATP binding cassette subfamily C member 1 (ABCC1 blood group)(ABCC1)	UP_KW_CELLULAR_COMPONENT	Cell membrane
ATP binding cassette subfamily C member 1 (ABCC1 blood group)(ABCC1)	UP_KW_DISEASE	Deafness
ATP binding cassette subfamily C member 1 (ABCC1 blood group)(ABCC1)	UP_KW_DISEASE	Non-syndromic deafness
ATP binding cassette subfamily C member 1 (ABCC1 blood group)(ABCC1)	UP_KW_DOMAIN	Repeat
ATP binding cassette subfamily C member 1 (ABCC1 blood group)(ABCC1)	UP_KW_DOMAIN	Transmembrane
ATP binding cassette subfamily C member 1 (ABCC1 blood group)(ABCC1)	UP_KW_DOMAIN	Transmembrane helix
ATP binding cassette subfamily C member 1 (ABCC1 blood group)(ABCC1)	UP_KW_LIGAND	ATP-binding
ATP binding cassette subfamily C member 1 (ABCC1 blood group)(ABCC1)	UP_KW_LIGAND	Nucleotide-binding
ATP binding cassette subfamily C member 1 (ABCC1 blood group)(ABCC1)	UP_KW_MOLECULAR_FUNCTION	Hydrolase
ATP binding cassette subfamily C member 1 (ABCC1 blood group)(ABCC1)	UP_KW_MOLECULAR_FUNCTION	Translocase
ATP binding cassette subfamily C member 1 (ABCC1 blood group)(ABCC1)	UP_KW_PTM	Glycoprotein
ATP binding cassette subfamily C member 1 (ABCC1 blood group)(ABCC1)	UP_KW_PTM	Phosphoprotein
ATP binding cassette subfamily C member 1 (ABCC1 blood group)(ABCC1)	UP_SEQ_FEATURE	CARBOHYD:N-linked (GlcNAc...) asparagine
ATP binding cassette subfamily C member 1 (ABCC1 blood group)(ABCC1)	UP_SEQ_FEATURE	COMPBIAS:Acidic residues
ATP binding cassette subfamily C member 1 (ABCC1 blood group)(ABCC1)	UP_SEQ_FEATURE	DOMAIN:ABC transmembrane type-1
ATP binding cassette subfamily C member 1 (ABCC1 blood group)(ABCC1)	UP_SEQ_FEATURE	DOMAIN:ABC transmembrane type-1 1
ATP binding cassette subfamily C member 1 (ABCC1 blood group)(ABCC1)	UP_SEQ_FEATURE	DOMAIN:ABC transmembrane type-1 2
ATP binding cassette subfamily C member 1 (ABCC1 blood group)(ABCC1)	UP_SEQ_FEATURE	DOMAIN:ABC transporter
ATP binding cassette subfamily C member 1 (ABCC1 blood group)(ABCC1)	UP_SEQ_FEATURE	DOMAIN:ABC transporter 1
ATP binding cassette subfamily C member 1 (ABCC1 blood group)(ABCC1)	UP_SEQ_FEATURE	DOMAIN:ABC transporter 2
ATP binding cassette subfamily C member 1 (ABCC1 blood group)(ABCC1)	UP_SEQ_FEATURE	MUTAGEN:D->A: Only partially affects protein maturation; impairs leukotriene C4 transport.
ATP binding cassette subfamily C member 1 (ABCC1 blood group)(ABCC1)	UP_SEQ_FEATURE	MUTAGEN:D->L: Impairs protein maturation and leukotriene C4 transport.
ATP binding cassette subfamily C member 1 (ABCC1 blood group)(ABCC1)	UP_SEQ_FEATURE	MUTAGEN:D->L: No effect on protein maturation and leukotriene C4 transport.
ATP binding cassette subfamily C member 1 (ABCC1 blood group)(ABCC1)	UP_SEQ_FEATURE	MUTAGEN:D->R: Impairs leukotriene C4 and estradiol glucuronide transport.
ATP binding cassette subfamily C member 1 (ABCC1 blood group)(ABCC1)	UP_SEQ_FEATURE	MUTAGEN:DE->LL: Impairs leukotriene C4 transport.
ATP binding cassette subfamily C member 1 (ABCC1 blood group)(ABCC1)	UP_SEQ_FEATURE	MUTAGEN:E->A,L,N,Q: Decreases resistance to anthracyclines.
ATP binding cassette subfamily C member 1 (ABCC1 blood group)(ABCC1)	UP_SEQ_FEATURE	MUTAGEN:E->D: No effect.
ATP binding cassette subfamily C member 1 (ABCC1 blood group)(ABCC1)	UP_SEQ_FEATURE	MUTAGEN:E->K: Abolishes resistance to anthracyclines.
ATP binding cassette subfamily C member 1 (ABCC1 blood group)(ABCC1)	UP_SEQ_FEATURE	MUTAGEN:K->E: Reduced transport of leukotriene C4 and of glutathione.
ATP binding cassette subfamily C member 1 (ABCC1 blood group)(ABCC1)	UP_SEQ_FEATURE	MUTAGEN:K->L: Impairs leukotriene C4 transport.
ATP binding cassette subfamily C member 1 (ABCC1 blood group)(ABCC1)	UP_SEQ_FEATURE	MUTAGEN:K->M: Reduced cGAMP export.
ATP binding cassette subfamily C member 1 (ABCC1 blood group)(ABCC1)	UP_SEQ_FEATURE	MUTAGEN:K->R: Reduced transport of glutathione.
ATP binding cassette subfamily C member 1 (ABCC1 blood group)(ABCC1)	UP_SEQ_FEATURE	MUTAGEN:N->A: Increases resistance to vincristine and decreases resistance to VP-16.
ATP binding cassette subfamily C member 1 (ABCC1 blood group)(ABCC1)	UP_SEQ_FEATURE	MUTAGEN:Q->A: No effect.
ATP binding cassette subfamily C member 1 (ABCC1 blood group)(ABCC1)	UP_SEQ_FEATURE	MUTAGEN:R->D: Slightly impairs leukotriene C4 and estradiol glucuronide transport.
ATP binding cassette subfamily C member 1 (ABCC1 blood group)(ABCC1)	UP_SEQ_FEATURE	MUTAGEN:R->E,K: Reduced transport of leukotriene C4, estradiol glucuronide and of glutathione.
ATP binding cassette subfamily C member 1 (ABCC1 blood group)(ABCC1)	UP_SEQ_FEATURE	MUTAGEN:R->E,K: Strongly reduced transport of leukotriene C4, estradiol glucuronide and of glutathione.
ATP binding cassette subfamily C member 1 (ABCC1 blood group)(ABCC1)	UP_SEQ_FEATURE	MUTAGEN:R->E: Slightly impairs leukotriene C4 and estradiol glucuronide transport.
ATP binding cassette subfamily C member 1 (ABCC1 blood group)(ABCC1)	UP_SEQ_FEATURE	MUTAGEN:S->A: Decreases resistance to vincristine, VP-16 and doxorubicin.
ATP binding cassette subfamily C member 1 (ABCC1 blood group)(ABCC1)	UP_SEQ_FEATURE	MUTAGEN:S->A: Increases estradiol glucuronide transport.
ATP binding cassette subfamily C member 1 (ABCC1 blood group)(ABCC1)	UP_SEQ_FEATURE	MUTAGEN:S->A: No effect.
ATP binding cassette subfamily C member 1 (ABCC1 blood group)(ABCC1)	UP_SEQ_FEATURE	MUTAGEN:T->A: No effect.
ATP binding cassette subfamily C member 1 (ABCC1 blood group)(ABCC1)	UP_SEQ_FEATURE	MUTAGEN:W->A,F,Y: Impairs estradiol glucuronide transport.
ATP binding cassette subfamily C member 1 (ABCC1 blood group)(ABCC1)	UP_SEQ_FEATURE	MUTAGEN:W->C: Impairs estradiol glucuronide transport; loss of resistance to alkaloid vincristine, cationic anthracyclines, epipodophyllotoxin VP-16, but not potassium antimony tartrate; partial loss of resistance to sodium arsenite.
ATP binding cassette subfamily C member 1 (ABCC1 blood group)(ABCC1)	UP_SEQ_FEATURE	REGION:Disordered
ATP binding cassette subfamily C member 1 (ABCC1 blood group)(ABCC1)	UP_SEQ_FEATURE	TOPO_DOM:Cytoplasmic
ATP binding cassette subfamily C member 1 (ABCC1 blood group)(ABCC1)	UP_SEQ_FEATURE	TOPO_DOM:Extracellular
ATP binding cassette subfamily C member 1 (ABCC1 blood group)(ABCC1)	UP_SEQ_FEATURE	TRANSMEM:Helical
ATP binding cassette subfamily C member 1 (ABCC1 blood group)(ABCC1)	UP_SEQ_FEATURE	TRANSMEM:Helical; Name=1
ATP binding cassette subfamily C member 1 (ABCC1 blood group)(ABCC1)	UP_SEQ_FEATURE	TRANSMEM:Helical; Name=10
ATP binding cassette subfamily C member 1 (ABCC1 blood group)(ABCC1)	UP_SEQ_FEATURE	TRANSMEM:Helical; Name=11
ATP binding cassette subfamily C member 1 (ABCC1 blood group)(ABCC1)	UP_SEQ_FEATURE	TRANSMEM:Helical; Name=12
ATP binding cassette subfamily C member 1 (ABCC1 blood group)(ABCC1)	UP_SEQ_FEATURE	TRANSMEM:Helical; Name=13
ATP binding cassette subfamily C member 1 (ABCC1 blood group)(ABCC1)	UP_SEQ_FEATURE	TRANSMEM:Helical; Name=14
ATP binding cassette subfamily C member 1 (ABCC1 blood group)(ABCC1)	UP_SEQ_FEATURE	TRANSMEM:Helical; Name=15
ATP binding cassette subfamily C member 1 (ABCC1 blood group)(ABCC1)	UP_SEQ_FEATURE	TRANSMEM:Helical; Name=16
ATP binding cassette subfamily C member 1 (ABCC1 blood group)(ABCC1)	UP_SEQ_FEATURE	TRANSMEM:Helical; Name=17
ATP binding cassette subfamily C member 1 (ABCC1 blood group)(ABCC1)	UP_SEQ_FEATURE	TRANSMEM:Helical; Name=2
ATP binding cassette subfamily C member 1 (ABCC1 blood group)(ABCC1)	UP_SEQ_FEATURE	TRANSMEM:Helical; Name=3
ATP binding cassette subfamily C member 1 (ABCC1 blood group)(ABCC1)	UP_SEQ_FEATURE	TRANSMEM:Helical; Name=4
ATP binding cassette subfamily C member 1 (ABCC1 blood group)(ABCC1)	UP_SEQ_FEATURE	TRANSMEM:Helical; Name=5
ATP binding cassette subfamily C member 1 (ABCC1 blood group)(ABCC1)	UP_SEQ_FEATURE	TRANSMEM:Helical; Name=6
ATP binding cassette subfamily C member 1 (ABCC1 blood group)(ABCC1)	UP_SEQ_FEATURE	TRANSMEM:Helical; Name=7
ATP binding cassette subfamily C member 1 (ABCC1 blood group)(ABCC1)	UP_SEQ_FEATURE	TRANSMEM:Helical; Name=8
ATP binding cassette subfamily C member 1 (ABCC1 blood group)(ABCC1)	UP_SEQ_FEATURE	TRANSMEM:Helical; Name=9
ATP binding cassette subfamily G member 2 (JR blood group)(ABCG2)	GOTERM_BP_DIRECT	lipid transport
ATP binding cassette subfamily G member 2 (JR blood group)(ABCG2)	GOTERM_BP_DIRECT	organic anion transport
ATP binding cassette subfamily G member 2 (JR blood group)(ABCG2)	GOTERM_BP_DIRECT	urate transport
ATP binding cassette subfamily G member 2 (JR blood group)(ABCG2)	GOTERM_BP_DIRECT	biotin transport
ATP binding cassette subfamily G member 2 (JR blood group)(ABCG2)	GOTERM_BP_DIRECT	sphingolipid biosynthetic process
ATP binding cassette subfamily G member 2 (JR blood group)(ABCG2)	GOTERM_BP_DIRECT	riboflavin transport
ATP binding cassette subfamily G member 2 (JR blood group)(ABCG2)	GOTERM_BP_DIRECT	urate metabolic process
ATP binding cassette subfamily G member 2 (JR blood group)(ABCG2)	GOTERM_BP_DIRECT	transmembrane transport
ATP binding cassette subfamily G member 2 (JR blood group)(ABCG2)	GOTERM_BP_DIRECT	transepithelial transport
ATP binding cassette subfamily G member 2 (JR blood group)(ABCG2)	GOTERM_BP_DIRECT	renal urate salt excretion
ATP binding cassette subfamily G member 2 (JR blood group)(ABCG2)	GOTERM_BP_DIRECT	export across plasma membrane
ATP binding cassette subfamily G member 2 (JR blood group)(ABCG2)	GOTERM_BP_DIRECT	transport across blood-brain barrier
ATP binding cassette subfamily G member 2 (JR blood group)(ABCG2)	GOTERM_BP_DIRECT	cellular detoxification
ATP binding cassette subfamily G member 2 (JR blood group)(ABCG2)	GOTERM_BP_DIRECT	xenobiotic transport across blood-brain barrier
ATP binding cassette subfamily G member 2 (JR blood group)(ABCG2)	GOTERM_CC_DIRECT	nucleoplasm
ATP binding cassette subfamily G member 2 (JR blood group)(ABCG2)	GOTERM_CC_DIRECT	plasma membrane
ATP binding cassette subfamily G member 2 (JR blood group)(ABCG2)	GOTERM_CC_DIRECT	apical plasma membrane
ATP binding cassette subfamily G member 2 (JR blood group)(ABCG2)	GOTERM_CC_DIRECT	brush border membrane
ATP binding cassette subfamily G member 2 (JR blood group)(ABCG2)	GOTERM_CC_DIRECT	mitochondrial membrane
ATP binding cassette subfamily G member 2 (JR blood group)(ABCG2)	GOTERM_CC_DIRECT	membrane raft
ATP binding cassette subfamily G member 2 (JR blood group)(ABCG2)	GOTERM_CC_DIRECT	external side of apical plasma membrane
ATP binding cassette subfamily G member 2 (JR blood group)(ABCG2)	GOTERM_MF_DIRECT	protein binding
ATP binding cassette subfamily G member 2 (JR blood group)(ABCG2)	GOTERM_MF_DIRECT	ATP binding
ATP binding cassette subfamily G member 2 (JR blood group)(ABCG2)	GOTERM_MF_DIRECT	organic anion transmembrane transporter activity
ATP binding cassette subfamily G member 2 (JR blood group)(ABCG2)	GOTERM_MF_DIRECT	ABC-type xenobiotic transporter activity
ATP binding cassette subfamily G member 2 (JR blood group)(ABCG2)	GOTERM_MF_DIRECT	urate transmembrane transporter activity
ATP binding cassette subfamily G member 2 (JR blood group)(ABCG2)	GOTERM_MF_DIRECT	biotin transmembrane transporter activity
ATP binding cassette subfamily G member 2 (JR blood group)(ABCG2)	GOTERM_MF_DIRECT	efflux transmembrane transporter activity
ATP binding cassette subfamily G member 2 (JR blood group)(ABCG2)	GOTERM_MF_DIRECT	ATP hydrolysis activity
ATP binding cassette subfamily G member 2 (JR blood group)(ABCG2)	GOTERM_MF_DIRECT	riboflavin transmembrane transporter activity
ATP binding cassette subfamily G member 2 (JR blood group)(ABCG2)	GOTERM_MF_DIRECT	ATPase-coupled transmembrane transporter activity
ATP binding cassette subfamily G member 2 (JR blood group)(ABCG2)	GOTERM_MF_DIRECT	identical protein binding
ATP binding cassette subfamily G member 2 (JR blood group)(ABCG2)	GOTERM_MF_DIRECT	protein homodimerization activity
ATP binding cassette subfamily G member 2 (JR blood group)(ABCG2)	GOTERM_MF_DIRECT	xenobiotic transmembrane transporter activity
ATP binding cassette subfamily G member 2 (JR blood group)(ABCG2)	GOTERM_MF_DIRECT	sphingolipid transporter activity
ATP binding cassette subfamily G member 2 (JR blood group)(ABCG2)	GOTERM_MF_DIRECT	protein dimerization activity
ATP binding cassette subfamily G member 2 (JR blood group)(ABCG2)	GOTERM_MF_DIRECT	ABC-type transporter activity
ATP binding cassette subfamily G member 2 (JR blood group)(ABCG2)	INTERPRO	ABC_transporter-like_ATP-bd
ATP binding cassette subfamily G member 2 (JR blood group)(ABCG2)	INTERPRO	AAA+_ATPase
ATP binding cassette subfamily G member 2 (JR blood group)(ABCG2)	INTERPRO	ABC2_TM
ATP binding cassette subfamily G member 2 (JR blood group)(ABCG2)	INTERPRO	P-loop_NTPase
ATP binding cassette subfamily G member 2 (JR blood group)(ABCG2)	INTERPRO	ABCG_dom
ATP binding cassette subfamily G member 2 (JR blood group)(ABCG2)	INTERPRO	ABCG_transporters
ATP binding cassette subfamily G member 2 (JR blood group)(ABCG2)	KEGG_PATHWAY	Antifolate resistance
ATP binding cassette subfamily G member 2 (JR blood group)(ABCG2)	KEGG_PATHWAY	ABC transporters
ATP binding cassette subfamily G member 2 (JR blood group)(ABCG2)	KEGG_PATHWAY	Bile secretion
ATP binding cassette subfamily G member 2 (JR blood group)(ABCG2)	KEGG_PATHWAY	Folate transport and metabolism
ATP binding cassette subfamily G member 2 (JR blood group)(ABCG2)	OMIM_DISEASE	Uric acid concentration, serum, QTL1
ATP binding cassette subfamily G member 2 (JR blood group)(ABCG2)	OMIM_DISEASE	Junior blood group system
ATP binding cassette subfamily G member 2 (JR blood group)(ABCG2)	SMART	AAA
ATP binding cassette subfamily G member 2 (JR blood group)(ABCG2)	UP_KW_BIOLOGICAL_PROCESS	Lipid transport
ATP binding cassette subfamily G member 2 (JR blood group)(ABCG2)	UP_KW_BIOLOGICAL_PROCESS	Transport
ATP binding cassette subfamily G member 2 (JR blood group)(ABCG2)	UP_KW_CELLULAR_COMPONENT	Membrane
ATP binding cassette subfamily G member 2 (JR blood group)(ABCG2)	UP_KW_CELLULAR_COMPONENT	Mitochondrion
ATP binding cassette subfamily G member 2 (JR blood group)(ABCG2)	UP_KW_CELLULAR_COMPONENT	Cell membrane
ATP binding cassette subfamily G member 2 (JR blood group)(ABCG2)	UP_KW_DOMAIN	Transmembrane
ATP binding cassette subfamily G member 2 (JR blood group)(ABCG2)	UP_KW_DOMAIN	Transmembrane helix
ATP binding cassette subfamily G member 2 (JR blood group)(ABCG2)	UP_KW_LIGAND	ATP-binding
ATP binding cassette subfamily G member 2 (JR blood group)(ABCG2)	UP_KW_LIGAND	Nucleotide-binding
ATP binding cassette subfamily G member 2 (JR blood group)(ABCG2)	UP_KW_MOLECULAR_FUNCTION	Translocase
ATP binding cassette subfamily G member 2 (JR blood group)(ABCG2)	UP_KW_PTM	Glycoprotein
ATP binding cassette subfamily G member 2 (JR blood group)(ABCG2)	UP_KW_PTM	Phosphoprotein
ATP binding cassette subfamily G member 2 (JR blood group)(ABCG2)	UP_KW_PTM	Disulfide bond
ATP binding cassette subfamily G member 2 (JR blood group)(ABCG2)	UP_SEQ_FEATURE	CARBOHYD:N-linked (GlcNAc...) asparagine
ATP binding cassette subfamily G member 2 (JR blood group)(ABCG2)	UP_SEQ_FEATURE	DISULFID:Interchain
ATP binding cassette subfamily G member 2 (JR blood group)(ABCG2)	UP_SEQ_FEATURE	DOMAIN:ABC transmembrane type-2
ATP binding cassette subfamily G member 2 (JR blood group)(ABCG2)	UP_SEQ_FEATURE	DOMAIN:ABC transporter
ATP binding cassette subfamily G member 2 (JR blood group)(ABCG2)	UP_SEQ_FEATURE	DOMAIN:ABC transporter family G
ATP binding cassette subfamily G member 2 (JR blood group)(ABCG2)	UP_SEQ_FEATURE	MUTAGEN:C->A: Strongly reduced binding to hemin but not to PPIX.
ATP binding cassette subfamily G member 2 (JR blood group)(ABCG2)	UP_SEQ_FEATURE	MUTAGEN:E->Q: Decreased estrone-3 sulfate ATPase-coupled transmembrane transporter activity. Decreased substrate-induced ATP hydrolysis. Decreased substrate transport.
ATP binding cassette subfamily G member 2 (JR blood group)(ABCG2)	UP_SEQ_FEATURE	MUTAGEN:F->A: No effect on stability. Decreased estrone-3 sulfate ATPase-coupled transmembrane transporter activity. Decreased substrate-induced ATP hydrolysis. Decreased substrate transport.
ATP binding cassette subfamily G member 2 (JR blood group)(ABCG2)	UP_SEQ_FEATURE	MUTAGEN:H->A: Strongly reduced binding to hemin but not to PPIX.
ATP binding cassette subfamily G member 2 (JR blood group)(ABCG2)	UP_SEQ_FEATURE	MUTAGEN:K->M: Decreased protein abundance. Decreased localization to the plasma membrane and retained intracellularly. Loss of ATPase-coupled transmembrane transporter activity.
ATP binding cassette subfamily G member 2 (JR blood group)(ABCG2)	UP_SEQ_FEATURE	MUTAGEN:L->A: Loss of protein expression.
ATP binding cassette subfamily G member 2 (JR blood group)(ABCG2)	UP_SEQ_FEATURE	MUTAGEN:L->A: No effect on stability. Increased estrone-3 sulfate ATPase-coupled transmembrane transporter activity. Increased basal and substrate-induced ATP hydrolysis. Increased substrate transport.
ATP binding cassette subfamily G member 2 (JR blood group)(ABCG2)	UP_SEQ_FEATURE	MUTAGEN:M->A: No effect on stability. No effect on estrone-3 sulfate ATPase-coupled transmembrane transporter activity. No effect on substrate-induced ATP hydrolysis. No effect on substrate transport.
ATP binding cassette subfamily G member 2 (JR blood group)(ABCG2)	UP_SEQ_FEATURE	MUTAGEN:M->V: Decreased protein abundance. No effect on substrate transmembrane transport.
ATP binding cassette subfamily G member 2 (JR blood group)(ABCG2)	UP_SEQ_FEATURE	MUTAGEN:N->A: No effect on stability. Decreased estrone-3 sulfate ATPase-coupled transmembrane transporter activity. Decreased substrate-induced ATP hydrolysis. Decreased substrate transport.
ATP binding cassette subfamily G member 2 (JR blood group)(ABCG2)	UP_SEQ_FEATURE	MUTAGEN:N->Q: Loss of glycosylation.
ATP binding cassette subfamily G member 2 (JR blood group)(ABCG2)	UP_SEQ_FEATURE	MUTAGEN:N->Q: No effect.
ATP binding cassette subfamily G member 2 (JR blood group)(ABCG2)	UP_SEQ_FEATURE	MUTAGEN:R->C: Loss of protein expression.
ATP binding cassette subfamily G member 2 (JR blood group)(ABCG2)	UP_SEQ_FEATURE	MUTAGEN:R->D: Decreases ATPase activity.
ATP binding cassette subfamily G member 2 (JR blood group)(ABCG2)	UP_SEQ_FEATURE	MUTAGEN:R->G,N,S,T: Increases ATPase activity.
ATP binding cassette subfamily G member 2 (JR blood group)(ABCG2)	UP_SEQ_FEATURE	MUTAGEN:R->K,I,M,Y: No change in ATPase activity.
ATP binding cassette subfamily G member 2 (JR blood group)(ABCG2)	UP_SEQ_FEATURE	MUTAGEN:R->T,Y: Decreases transport activity.
ATP binding cassette subfamily G member 2 (JR blood group)(ABCG2)	UP_SEQ_FEATURE	MUTAGEN:T->A: Loss of phosphorylation by PIM1. Decreased localization to the plasma membrane. Decreased homooligomerization. Loss of function in resistance to drug treatment.
ATP binding cassette subfamily G member 2 (JR blood group)(ABCG2)	UP_SEQ_FEATURE	MUTAGEN:T->A: No effect on stability. Increased estrone-3 sulfate ATPase-coupled transmembrane transporter activity. Increased substrate-induced ATP hydrolysis. Increased substrate transport.
ATP binding cassette subfamily G member 2 (JR blood group)(ABCG2)	UP_SEQ_FEATURE	MUTAGEN:T->D: Loss of phosphorylation by PIM1. Constitutive drug resistance independent of PIM1.
ATP binding cassette subfamily G member 2 (JR blood group)(ABCG2)	UP_SEQ_FEATURE	MUTAGEN:T->F: No effect on stability. Decreased estrone-3 sulfate ATPase-coupled transmembrane transporter activity. Decreased substrate-induced ATP hydrolysis. Decreased substrate transport.
ATP binding cassette subfamily G member 2 (JR blood group)(ABCG2)	UP_SEQ_FEATURE	MUTAGEN:V->A: No effect on stability. No effect on estrone-3 sulfate ATPase-coupled transmembrane transporter activity. No effect on substrate-induced ATP hydrolysis. No effect on substrate transport.
ATP binding cassette subfamily G member 2 (JR blood group)(ABCG2)	UP_SEQ_FEATURE	MUTAGEN:V->F: No effect on stability. Decreased estrone-3 sulfate ATPase-coupled transmembrane transporter activity. Increased basal and substrate-induced ATP hydrolysis. Decreased substrate transport.
ATP binding cassette subfamily G member 2 (JR blood group)(ABCG2)	UP_SEQ_FEATURE	MUTAGEN:Y->A: No effect on hemin binding.
ATP binding cassette subfamily G member 2 (JR blood group)(ABCG2)	UP_SEQ_FEATURE	SITE:Not glycosylated
ATP binding cassette subfamily G member 2 (JR blood group)(ABCG2)	UP_SEQ_FEATURE	TOPO_DOM:Cytoplasmic
ATP binding cassette subfamily G member 2 (JR blood group)(ABCG2)	UP_SEQ_FEATURE	TOPO_DOM:Extracellular
ATP binding cassette subfamily G member 2 (JR blood group)(ABCG2)	UP_SEQ_FEATURE	TRANSMEM:Helical
BAG cochaperone 3(BAG3)	GOTERM_BP_DIRECT	protein folding
BAG cochaperone 3(BAG3)	GOTERM_BP_DIRECT	extrinsic apoptotic signaling pathway via death domain receptors
BAG cochaperone 3(BAG3)	GOTERM_BP_DIRECT	striated muscle cell apoptotic process
BAG cochaperone 3(BAG3)	GOTERM_BP_DIRECT	negative regulation of striated muscle cell apoptotic process
BAG cochaperone 3(BAG3)	GOTERM_BP_DIRECT	spinal cord development
BAG cochaperone 3(BAG3)	GOTERM_BP_DIRECT	cellular response to heat
BAG cochaperone 3(BAG3)	GOTERM_BP_DIRECT	cellular response to unfolded protein
BAG cochaperone 3(BAG3)	GOTERM_BP_DIRECT	positive regulation of protein import into nucleus
BAG cochaperone 3(BAG3)	GOTERM_BP_DIRECT	negative regulation of apoptotic process
BAG cochaperone 3(BAG3)	GOTERM_BP_DIRECT	muscle cell cellular homeostasis
BAG cochaperone 3(BAG3)	GOTERM_BP_DIRECT	positive regulation of protein export from nucleus
BAG cochaperone 3(BAG3)	GOTERM_BP_DIRECT	protein stabilization
BAG cochaperone 3(BAG3)	GOTERM_BP_DIRECT	aggresome assembly
BAG cochaperone 3(BAG3)	GOTERM_BP_DIRECT	cellular response to mechanical stimulus
BAG cochaperone 3(BAG3)	GOTERM_BP_DIRECT	extrinsic apoptotic signaling pathway in absence of ligand
BAG cochaperone 3(BAG3)	GOTERM_BP_DIRECT	protein transport along microtubule
BAG cochaperone 3(BAG3)	GOTERM_BP_DIRECT	negative regulation of protein targeting to mitochondrion
BAG cochaperone 3(BAG3)	GOTERM_BP_DIRECT	positive regulation of aggrephagy
BAG cochaperone 3(BAG3)	GOTERM_CC_DIRECT	nucleus
BAG cochaperone 3(BAG3)	GOTERM_CC_DIRECT	nucleoplasm
BAG cochaperone 3(BAG3)	GOTERM_CC_DIRECT	cytoplasm
BAG cochaperone 3(BAG3)	GOTERM_CC_DIRECT	mitochondrion
BAG cochaperone 3(BAG3)	GOTERM_CC_DIRECT	cytosol
BAG cochaperone 3(BAG3)	GOTERM_CC_DIRECT	membrane
BAG cochaperone 3(BAG3)	GOTERM_CC_DIRECT	aggresome
BAG cochaperone 3(BAG3)	GOTERM_CC_DIRECT	Z disc
BAG cochaperone 3(BAG3)	GOTERM_CC_DIRECT	ciliary basal body
BAG cochaperone 3(BAG3)	GOTERM_CC_DIRECT	protein folding chaperone complex
BAG cochaperone 3(BAG3)	GOTERM_MF_DIRECT	adenyl-nucleotide exchange factor activity
BAG cochaperone 3(BAG3)	GOTERM_MF_DIRECT	protein binding
BAG cochaperone 3(BAG3)	GOTERM_MF_DIRECT	protein-containing complex binding
BAG cochaperone 3(BAG3)	GOTERM_MF_DIRECT	cadherin binding
BAG cochaperone 3(BAG3)	GOTERM_MF_DIRECT	dynein intermediate chain binding
BAG cochaperone 3(BAG3)	GOTERM_MF_DIRECT	protein-folding chaperone binding
BAG cochaperone 3(BAG3)	GOTERM_MF_DIRECT	protein carrier chaperone
BAG cochaperone 3(BAG3)	INTERPRO	WW_dom
BAG cochaperone 3(BAG3)	INTERPRO	BAG_domain
BAG cochaperone 3(BAG3)	INTERPRO	WW_dom_sf
BAG cochaperone 3(BAG3)	INTERPRO	BAG_dom_sf
BAG cochaperone 3(BAG3)	INTERPRO	BAG_chaperone_regulator
BAG cochaperone 3(BAG3)	OMIM_DISEASE	Myopathy, myofibrillar, 6
BAG cochaperone 3(BAG3)	OMIM_DISEASE	Cardiomyopathy, dilated, 1HH
BAG cochaperone 3(BAG3)	OMIM_DISEASE	Neuronopathy, distal hereditary motor, autosomal dominant 15
BAG cochaperone 3(BAG3)	OMIM_DISEASE	Charcot-Marie-Tooth disease, axonal, type 2JJ
BAG cochaperone 3(BAG3)	SMART	BAG
BAG cochaperone 3(BAG3)	SMART	WW
BAG cochaperone 3(BAG3)	UP_KW_BIOLOGICAL_PROCESS	Apoptosis
BAG cochaperone 3(BAG3)	UP_KW_CELLULAR_COMPONENT	Nucleus
BAG cochaperone 3(BAG3)	UP_KW_CELLULAR_COMPONENT	Cytoplasm
BAG cochaperone 3(BAG3)	UP_KW_DISEASE	Cardiomyopathy
BAG cochaperone 3(BAG3)	UP_KW_DISEASE	Disease variant
BAG cochaperone 3(BAG3)	UP_KW_DISEASE	Myofibrillar myopathy
BAG cochaperone 3(BAG3)	UP_KW_DOMAIN	Repeat
BAG cochaperone 3(BAG3)	UP_KW_MOLECULAR_FUNCTION	Chaperone
BAG cochaperone 3(BAG3)	UP_KW_PTM	Acetylation
BAG cochaperone 3(BAG3)	UP_KW_PTM	Methylation
BAG cochaperone 3(BAG3)	UP_KW_PTM	Phosphoprotein
BAG cochaperone 3(BAG3)	UP_KW_PTM	Ubl conjugation
BAG cochaperone 3(BAG3)	UP_KW_PTM	Isopeptide bond
BAG cochaperone 3(BAG3)	UP_SEQ_FEATURE	COMPBIAS:Basic and acidic residues
BAG cochaperone 3(BAG3)	UP_SEQ_FEATURE	COMPBIAS:Polar residues
BAG cochaperone 3(BAG3)	UP_SEQ_FEATURE	COMPBIAS:Pro residues
BAG cochaperone 3(BAG3)	UP_SEQ_FEATURE	CROSSLNK:Glycyl lysine isopeptide (Lys-Gly) (interchain with G-Cter in SUMO1); alternate
BAG cochaperone 3(BAG3)	UP_SEQ_FEATURE	CROSSLNK:Glycyl lysine isopeptide (Lys-Gly) (interchain with G-Cter in SUMO2); alternate
BAG cochaperone 3(BAG3)	UP_SEQ_FEATURE	DOMAIN:BAG
BAG cochaperone 3(BAG3)	UP_SEQ_FEATURE	DOMAIN:WW
BAG cochaperone 3(BAG3)	UP_SEQ_FEATURE	DOMAIN:WW 1
BAG cochaperone 3(BAG3)	UP_SEQ_FEATURE	DOMAIN:WW 2
BAG cochaperone 3(BAG3)	UP_SEQ_FEATURE	MUTAGEN:RR->AA: Significant loss of interaction with HSPA8.
BAG cochaperone 3(BAG3)	UP_SEQ_FEATURE	REGION:Disordered
BCL2 apoptosis regulator(BCL2)	BBID	127.Mito-stress
BCL2 apoptosis regulator(BCL2)	BBID	152.altered_synaptic_signalling-neurodegenerative_disorders
BCL2 apoptosis regulator(BCL2)	BBID	38.Cell_cycle_arrest_and_apoptosis_ceramide
BCL2 apoptosis regulator(BCL2)	BBID	46.P13K_PTEN
BCL2 apoptosis regulator(BCL2)	BBID	83.Growth_factors_Survival_factors_Mitogens
BCL2 apoptosis regulator(BCL2)	BBID	86.Apoptosis_Nematode&_Vert
BCL2 apoptosis regulator(BCL2)	BBID	99.NF-kB_activation
BCL2 apoptosis regulator(BCL2)	BIOCARTA	Regulation of BAD phosphorylation
BCL2 apoptosis regulator(BCL2)	BIOCARTA	Ceramide Signaling Pathway
BCL2 apoptosis regulator(BCL2)	BIOCARTA	Apoptotic Signaling in Response to DNA Damage
BCL2 apoptosis regulator(BCL2)	BIOCARTA	Induction of apoptosis through DR3 and DR4/5 Death Receptors
BCL2 apoptosis regulator(BCL2)	BIOCARTA	HIV-I Nef
BCL2 apoptosis regulator(BCL2)	BIOCARTA	Stress Induction of HSP Regulation
BCL2 apoptosis regulator(BCL2)	BIOCARTA	IL-2 Receptor Beta Chain in T cell Activation
BCL2 apoptosis regulator(BCL2)	BIOCARTA	IL-7 Signal Transduction
BCL2 apoptosis regulator(BCL2)	BIOCARTA	Keratinocyte Differentiation
BCL2 apoptosis regulator(BCL2)	BIOCARTA	Melanocyte Development and Pigmentation Pathway
BCL2 apoptosis regulator(BCL2)	BIOCARTA	Role of Mitochondria in Apoptotic Signaling
BCL2 apoptosis regulator(BCL2)	BIOCARTA	p53 Signaling Pathway
BCL2 apoptosis regulator(BCL2)	BIOCARTA	Prion Pathway
BCL2 apoptosis regulator(BCL2)	BIOCARTA	Telomeres, Telomerase, Cellular Aging, and Immortality
BCL2 apoptosis regulator(BCL2)	GOTERM_BP_DIRECT	G1/S transition of mitotic cell cycle
BCL2 apoptosis regulator(BCL2)	GOTERM_BP_DIRECT	protein polyubiquitination
BCL2 apoptosis regulator(BCL2)	GOTERM_BP_DIRECT	ossification
BCL2 apoptosis regulator(BCL2)	GOTERM_BP_DIRECT	ovarian follicle development
BCL2 apoptosis regulator(BCL2)	GOTERM_BP_DIRECT	metanephros development
BCL2 apoptosis regulator(BCL2)	GOTERM_BP_DIRECT	branching involved in ureteric bud morphogenesis
BCL2 apoptosis regulator(BCL2)	GOTERM_BP_DIRECT	behavioral fear response
BCL2 apoptosis regulator(BCL2)	GOTERM_BP_DIRECT	B cell homeostasis
BCL2 apoptosis regulator(BCL2)	GOTERM_BP_DIRECT	B cell apoptotic process
BCL2 apoptosis regulator(BCL2)	GOTERM_BP_DIRECT	release of cytochrome c from mitochondria
BCL2 apoptosis regulator(BCL2)	GOTERM_BP_DIRECT	regulation of cell-matrix adhesion
BCL2 apoptosis regulator(BCL2)	GOTERM_BP_DIRECT	lymphoid progenitor cell differentiation
BCL2 apoptosis regulator(BCL2)	GOTERM_BP_DIRECT	B cell lineage commitment
BCL2 apoptosis regulator(BCL2)	GOTERM_BP_DIRECT	negative regulation of B cell apoptotic process
BCL2 apoptosis regulator(BCL2)	GOTERM_BP_DIRECT	response to ischemia
BCL2 apoptosis regulator(BCL2)	GOTERM_BP_DIRECT	renal system process
BCL2 apoptosis regulator(BCL2)	GOTERM_BP_DIRECT	melanin metabolic process
BCL2 apoptosis regulator(BCL2)	GOTERM_BP_DIRECT	regulation of nitrogen utilization
BCL2 apoptosis regulator(BCL2)	GOTERM_BP_DIRECT	autophagy
BCL2 apoptosis regulator(BCL2)	GOTERM_BP_DIRECT	apoptotic process
BCL2 apoptosis regulator(BCL2)	GOTERM_BP_DIRECT	humoral immune response
BCL2 apoptosis regulator(BCL2)	GOTERM_BP_DIRECT	DNA damage response
BCL2 apoptosis regulator(BCL2)	GOTERM_BP_DIRECT	actin filament organization
BCL2 apoptosis regulator(BCL2)	GOTERM_BP_DIRECT	axonogenesis
BCL2 apoptosis regulator(BCL2)	GOTERM_BP_DIRECT	female pregnancy
BCL2 apoptosis regulator(BCL2)	GOTERM_BP_DIRECT	positive regulation of cell population proliferation
BCL2 apoptosis regulator(BCL2)	GOTERM_BP_DIRECT	male gonad development
BCL2 apoptosis regulator(BCL2)	GOTERM_BP_DIRECT	extrinsic apoptotic signaling pathway via death domain receptors
BCL2 apoptosis regulator(BCL2)	GOTERM_BP_DIRECT	intrinsic apoptotic signaling pathway in response to DNA damage
BCL2 apoptosis regulator(BCL2)	GOTERM_BP_DIRECT	intrinsic apoptotic signaling pathway in response to oxidative stress
BCL2 apoptosis regulator(BCL2)	GOTERM_BP_DIRECT	response to radiation
BCL2 apoptosis regulator(BCL2)	GOTERM_BP_DIRECT	response to xenobiotic stimulus
BCL2 apoptosis regulator(BCL2)	GOTERM_BP_DIRECT	response to toxic substance
BCL2 apoptosis regulator(BCL2)	GOTERM_BP_DIRECT	post-embryonic development
BCL2 apoptosis regulator(BCL2)	GOTERM_BP_DIRECT	response to iron ion
BCL2 apoptosis regulator(BCL2)	GOTERM_BP_DIRECT	response to UV-B
BCL2 apoptosis regulator(BCL2)	GOTERM_BP_DIRECT	response to gamma radiation
BCL2 apoptosis regulator(BCL2)	GOTERM_BP_DIRECT	regulation of gene expression
BCL2 apoptosis regulator(BCL2)	GOTERM_BP_DIRECT	negative regulation of autophagy
BCL2 apoptosis regulator(BCL2)	GOTERM_BP_DIRECT	negative regulation of calcium ion transport into cytosol
BCL2 apoptosis regulator(BCL2)	GOTERM_BP_DIRECT	regulation of glycoprotein biosynthetic process
BCL2 apoptosis regulator(BCL2)	GOTERM_BP_DIRECT	mesenchymal cell development
BCL2 apoptosis regulator(BCL2)	GOTERM_BP_DIRECT	positive regulation of neuron maturation
BCL2 apoptosis regulator(BCL2)	GOTERM_BP_DIRECT	smooth muscle cell migration
BCL2 apoptosis regulator(BCL2)	GOTERM_BP_DIRECT	positive regulation of smooth muscle cell migration
BCL2 apoptosis regulator(BCL2)	GOTERM_BP_DIRECT	cochlear nucleus development
BCL2 apoptosis regulator(BCL2)	GOTERM_BP_DIRECT	gland morphogenesis
BCL2 apoptosis regulator(BCL2)	GOTERM_BP_DIRECT	regulation of transmembrane transporter activity
BCL2 apoptosis regulator(BCL2)	GOTERM_BP_DIRECT	negative regulation of ossification
BCL2 apoptosis regulator(BCL2)	GOTERM_BP_DIRECT	positive regulation of cell growth
BCL2 apoptosis regulator(BCL2)	GOTERM_BP_DIRECT	negative regulation of cell growth
BCL2 apoptosis regulator(BCL2)	GOTERM_BP_DIRECT	melanocyte differentiation
BCL2 apoptosis regulator(BCL2)	GOTERM_BP_DIRECT	negative regulation of cell migration
BCL2 apoptosis regulator(BCL2)	GOTERM_BP_DIRECT	positive regulation of B cell proliferation
BCL2 apoptosis regulator(BCL2)	GOTERM_BP_DIRECT	hair follicle morphogenesis
BCL2 apoptosis regulator(BCL2)	GOTERM_BP_DIRECT	axon regeneration
BCL2 apoptosis regulator(BCL2)	GOTERM_BP_DIRECT	regulation of protein stability
BCL2 apoptosis regulator(BCL2)	GOTERM_BP_DIRECT	endoplasmic reticulum calcium ion homeostasis
BCL2 apoptosis regulator(BCL2)	GOTERM_BP_DIRECT	glomerulus development
BCL2 apoptosis regulator(BCL2)	GOTERM_BP_DIRECT	negative regulation of cellular pH reduction
BCL2 apoptosis regulator(BCL2)	GOTERM_BP_DIRECT	regulation of protein localization
BCL2 apoptosis regulator(BCL2)	GOTERM_BP_DIRECT	myeloid cell apoptotic process
BCL2 apoptosis regulator(BCL2)	GOTERM_BP_DIRECT	negative regulation of myeloid cell apoptotic process
BCL2 apoptosis regulator(BCL2)	GOTERM_BP_DIRECT	T cell differentiation in thymus
BCL2 apoptosis regulator(BCL2)	GOTERM_BP_DIRECT	osteoblast proliferation
BCL2 apoptosis regulator(BCL2)	GOTERM_BP_DIRECT	negative regulation of osteoblast proliferation
BCL2 apoptosis regulator(BCL2)	GOTERM_BP_DIRECT	response to cytokine
BCL2 apoptosis regulator(BCL2)	GOTERM_BP_DIRECT	response to nicotine
BCL2 apoptosis regulator(BCL2)	GOTERM_BP_DIRECT	organ growth
BCL2 apoptosis regulator(BCL2)	GOTERM_BP_DIRECT	positive regulation of multicellular organism growth
BCL2 apoptosis regulator(BCL2)	GOTERM_BP_DIRECT	B cell proliferation
BCL2 apoptosis regulator(BCL2)	GOTERM_BP_DIRECT	cellular response to glucose starvation
BCL2 apoptosis regulator(BCL2)	GOTERM_BP_DIRECT	response to hydrogen peroxide
BCL2 apoptosis regulator(BCL2)	GOTERM_BP_DIRECT	neuron maturation
BCL2 apoptosis regulator(BCL2)	GOTERM_BP_DIRECT	T cell homeostasis
BCL2 apoptosis regulator(BCL2)	GOTERM_BP_DIRECT	positive regulation of apoptotic process
BCL2 apoptosis regulator(BCL2)	GOTERM_BP_DIRECT	negative regulation of apoptotic process
BCL2 apoptosis regulator(BCL2)	GOTERM_BP_DIRECT	CD8-positive, alpha-beta T cell lineage commitment
BCL2 apoptosis regulator(BCL2)	GOTERM_BP_DIRECT	negative regulation of neuron apoptotic process
BCL2 apoptosis regulator(BCL2)	GOTERM_BP_DIRECT	ear development
BCL2 apoptosis regulator(BCL2)	GOTERM_BP_DIRECT	regulation of viral genome replication
BCL2 apoptosis regulator(BCL2)	GOTERM_BP_DIRECT	positive regulation of melanocyte differentiation
BCL2 apoptosis regulator(BCL2)	GOTERM_BP_DIRECT	retinal cell programmed cell death
BCL2 apoptosis regulator(BCL2)	GOTERM_BP_DIRECT	negative regulation of retinal cell programmed cell death
BCL2 apoptosis regulator(BCL2)	GOTERM_BP_DIRECT	regulation of mitochondrial membrane permeability
BCL2 apoptosis regulator(BCL2)	GOTERM_BP_DIRECT	focal adhesion assembly
BCL2 apoptosis regulator(BCL2)	GOTERM_BP_DIRECT	spleen development
BCL2 apoptosis regulator(BCL2)	GOTERM_BP_DIRECT	thymus development
BCL2 apoptosis regulator(BCL2)	GOTERM_BP_DIRECT	digestive tract morphogenesis
BCL2 apoptosis regulator(BCL2)	GOTERM_BP_DIRECT	oocyte development
BCL2 apoptosis regulator(BCL2)	GOTERM_BP_DIRECT	skeletal muscle fiber development
BCL2 apoptosis regulator(BCL2)	GOTERM_BP_DIRECT	positive regulation of skeletal muscle fiber development
BCL2 apoptosis regulator(BCL2)	GOTERM_BP_DIRECT	pigment granule organization
BCL2 apoptosis regulator(BCL2)	GOTERM_BP_DIRECT	stem cell development
BCL2 apoptosis regulator(BCL2)	GOTERM_BP_DIRECT	homeostasis of number of cells within a tissue
BCL2 apoptosis regulator(BCL2)	GOTERM_BP_DIRECT	B cell receptor signaling pathway
BCL2 apoptosis regulator(BCL2)	GOTERM_BP_DIRECT	response to glucocorticoid
BCL2 apoptosis regulator(BCL2)	GOTERM_BP_DIRECT	neuron apoptotic process
BCL2 apoptosis regulator(BCL2)	GOTERM_BP_DIRECT	defense response to virus
BCL2 apoptosis regulator(BCL2)	GOTERM_BP_DIRECT	establishment of localization in cell
BCL2 apoptosis regulator(BCL2)	GOTERM_BP_DIRECT	regulation of mitochondrial membrane potential
BCL2 apoptosis regulator(BCL2)	GOTERM_BP_DIRECT	negative regulation of mitochondrial depolarization
BCL2 apoptosis regulator(BCL2)	GOTERM_BP_DIRECT	regulation of calcium ion transport
BCL2 apoptosis regulator(BCL2)	GOTERM_BP_DIRECT	hematopoietic stem cell differentiation
BCL2 apoptosis regulator(BCL2)	GOTERM_BP_DIRECT	calcium ion transport into cytosol
BCL2 apoptosis regulator(BCL2)	GOTERM_BP_DIRECT	intrinsic apoptotic signaling pathway in response to endoplasmic reticulum stress
BCL2 apoptosis regulator(BCL2)	GOTERM_BP_DIRECT	T cell apoptotic process
BCL2 apoptosis regulator(BCL2)	GOTERM_BP_DIRECT	negative regulation of T cell apoptotic process
BCL2 apoptosis regulator(BCL2)	GOTERM_BP_DIRECT	cellular response to hypoxia
BCL2 apoptosis regulator(BCL2)	GOTERM_BP_DIRECT	reactive oxygen species metabolic process
BCL2 apoptosis regulator(BCL2)	GOTERM_BP_DIRECT	dendritic cell apoptotic process
BCL2 apoptosis regulator(BCL2)	GOTERM_BP_DIRECT	motor neuron apoptotic process
BCL2 apoptosis regulator(BCL2)	GOTERM_BP_DIRECT	extrinsic apoptotic signaling pathway in absence of ligand
BCL2 apoptosis regulator(BCL2)	GOTERM_BP_DIRECT	cell-cell adhesion
BCL2 apoptosis regulator(BCL2)	GOTERM_BP_DIRECT	negative regulation of intrinsic apoptotic signaling pathway in response to DNA damage by p53 class mediator
BCL2 apoptosis regulator(BCL2)	GOTERM_BP_DIRECT	regulation of intracellular signal transduction
BCL2 apoptosis regulator(BCL2)	GOTERM_BP_DIRECT	epithelial cell apoptotic process
BCL2 apoptosis regulator(BCL2)	GOTERM_BP_DIRECT	negative regulation of epithelial cell apoptotic process
BCL2 apoptosis regulator(BCL2)	GOTERM_BP_DIRECT	negative regulation of G1/S transition of mitotic cell cycle
BCL2 apoptosis regulator(BCL2)	GOTERM_BP_DIRECT	negative regulation of reactive oxygen species metabolic process
BCL2 apoptosis regulator(BCL2)	GOTERM_BP_DIRECT	negative regulation of dendritic cell apoptotic process
BCL2 apoptosis regulator(BCL2)	GOTERM_BP_DIRECT	negative regulation of motor neuron apoptotic process
BCL2 apoptosis regulator(BCL2)	GOTERM_BP_DIRECT	negative regulation of anoikis
BCL2 apoptosis regulator(BCL2)	GOTERM_BP_DIRECT	regulation of apoptotic signaling pathway
BCL2 apoptosis regulator(BCL2)	GOTERM_BP_DIRECT	negative regulation of apoptotic signaling pathway
BCL2 apoptosis regulator(BCL2)	GOTERM_BP_DIRECT	negative regulation of extrinsic apoptotic signaling pathway in absence of ligand
BCL2 apoptosis regulator(BCL2)	GOTERM_BP_DIRECT	negative regulation of intrinsic apoptotic signaling pathway
BCL2 apoptosis regulator(BCL2)	GOTERM_CC_DIRECT	nucleus
BCL2 apoptosis regulator(BCL2)	GOTERM_CC_DIRECT	cytoplasm
BCL2 apoptosis regulator(BCL2)	GOTERM_CC_DIRECT	mitochondrion
BCL2 apoptosis regulator(BCL2)	GOTERM_CC_DIRECT	mitochondrial outer membrane
BCL2 apoptosis regulator(BCL2)	GOTERM_CC_DIRECT	endoplasmic reticulum
BCL2 apoptosis regulator(BCL2)	GOTERM_CC_DIRECT	endoplasmic reticulum membrane
BCL2 apoptosis regulator(BCL2)	GOTERM_CC_DIRECT	cytosol
BCL2 apoptosis regulator(BCL2)	GOTERM_CC_DIRECT	membrane
BCL2 apoptosis regulator(BCL2)	GOTERM_CC_DIRECT	nuclear membrane
BCL2 apoptosis regulator(BCL2)	GOTERM_CC_DIRECT	protein-containing complex
BCL2 apoptosis regulator(BCL2)	GOTERM_CC_DIRECT	myelin sheath
BCL2 apoptosis regulator(BCL2)	GOTERM_CC_DIRECT	pore complex
BCL2 apoptosis regulator(BCL2)	GOTERM_CC_DIRECT	Bcl-2 family protein complex
BCL2 apoptosis regulator(BCL2)	GOTERM_CC_DIRECT	BAD-BCL-2 complex
BCL2 apoptosis regulator(BCL2)	GOTERM_MF_DIRECT	protease binding
BCL2 apoptosis regulator(BCL2)	GOTERM_MF_DIRECT	protein binding
BCL2 apoptosis regulator(BCL2)	GOTERM_MF_DIRECT	channel activity
BCL2 apoptosis regulator(BCL2)	GOTERM_MF_DIRECT	channel inhibitor activity
BCL2 apoptosis regulator(BCL2)	GOTERM_MF_DIRECT	ubiquitin protein ligase binding
BCL2 apoptosis regulator(BCL2)	GOTERM_MF_DIRECT	identical protein binding
BCL2 apoptosis regulator(BCL2)	GOTERM_MF_DIRECT	sequence-specific DNA binding
BCL2 apoptosis regulator(BCL2)	GOTERM_MF_DIRECT	protein heterodimerization activity
BCL2 apoptosis regulator(BCL2)	GOTERM_MF_DIRECT	BH3 domain binding
BCL2 apoptosis regulator(BCL2)	GOTERM_MF_DIRECT	protein phosphatase 2A binding
BCL2 apoptosis regulator(BCL2)	GOTERM_MF_DIRECT	molecular adaptor activity
BCL2 apoptosis regulator(BCL2)	GOTERM_MF_DIRECT	DNA-binding transcription factor binding
BCL2 apoptosis regulator(BCL2)	INTERPRO	Bcl2-like
BCL2 apoptosis regulator(BCL2)	INTERPRO	Bcl2_BH4
BCL2 apoptosis regulator(BCL2)	INTERPRO	Bcl2/BclX
BCL2 apoptosis regulator(BCL2)	INTERPRO	Apop_reg_Bcl2
BCL2 apoptosis regulator(BCL2)	INTERPRO	Bcl2_BH1_motif_CS
BCL2 apoptosis regulator(BCL2)	INTERPRO	Bcl2_BH2_motif_CS
BCL2 apoptosis regulator(BCL2)	INTERPRO	Bcl2_BH3_motif_CS
BCL2 apoptosis regulator(BCL2)	INTERPRO	Bcl2_BH4_motif_CS
BCL2 apoptosis regulator(BCL2)	INTERPRO	Bcl-2_fam
BCL2 apoptosis regulator(BCL2)	INTERPRO	Bcl-2-like_sf
BCL2 apoptosis regulator(BCL2)	INTERPRO	Bcl-2_BH1-3
BCL2 apoptosis regulator(BCL2)	KEGG_PATHWAY	EGFR tyrosine kinase inhibitor resistance
BCL2 apoptosis regulator(BCL2)	KEGG_PATHWAY	Endocrine resistance
BCL2 apoptosis regulator(BCL2)	KEGG_PATHWAY	Platinum drug resistance
BCL2 apoptosis regulator(BCL2)	KEGG_PATHWAY	NF-kappa B signaling pathway
BCL2 apoptosis regulator(BCL2)	KEGG_PATHWAY	HIF-1 signaling pathway
BCL2 apoptosis regulator(BCL2)	KEGG_PATHWAY	Sphingolipid signaling pathway
BCL2 apoptosis regulator(BCL2)	KEGG_PATHWAY	p53 signaling pathway
BCL2 apoptosis regulator(BCL2)	KEGG_PATHWAY	Autophagy - animal
BCL2 apoptosis regulator(BCL2)	KEGG_PATHWAY	Protein processing in endoplasmic reticulum
BCL2 apoptosis regulator(BCL2)	KEGG_PATHWAY	PI3K-Akt signaling pathway
BCL2 apoptosis regulator(BCL2)	KEGG_PATHWAY	Apoptosis
BCL2 apoptosis regulator(BCL2)	KEGG_PATHWAY	Apoptosis - multiple species
BCL2 apoptosis regulator(BCL2)	KEGG_PATHWAY	Necroptosis
BCL2 apoptosis regulator(BCL2)	KEGG_PATHWAY	Adrenergic signaling in cardiomyocytes
BCL2 apoptosis regulator(BCL2)	KEGG_PATHWAY	Hedgehog signaling pathway
BCL2 apoptosis regulator(BCL2)	KEGG_PATHWAY	Focal adhesion
BCL2 apoptosis regulator(BCL2)	KEGG_PATHWAY	NOD-like receptor signaling pathway
BCL2 apoptosis regulator(BCL2)	KEGG_PATHWAY	JAK-STAT signaling pathway
BCL2 apoptosis regulator(BCL2)	KEGG_PATHWAY	Neurotrophin signaling pathway
BCL2 apoptosis regulator(BCL2)	KEGG_PATHWAY	Cholinergic synapse
BCL2 apoptosis regulator(BCL2)	KEGG_PATHWAY	Estrogen signaling pathway
BCL2 apoptosis regulator(BCL2)	KEGG_PATHWAY	Parathyroid hormone synthesis, secretion and action
BCL2 apoptosis regulator(BCL2)	KEGG_PATHWAY	AGE-RAGE signaling pathway in diabetic complications
BCL2 apoptosis regulator(BCL2)	KEGG_PATHWAY	Amyotrophic lateral sclerosis
BCL2 apoptosis regulator(BCL2)	KEGG_PATHWAY	Pathways of neurodegeneration - multiple diseases
BCL2 apoptosis regulator(BCL2)	KEGG_PATHWAY	Shigellosis
BCL2 apoptosis regulator(BCL2)	KEGG_PATHWAY	Salmonella infection
BCL2 apoptosis regulator(BCL2)	KEGG_PATHWAY	Toxoplasmosis
BCL2 apoptosis regulator(BCL2)	KEGG_PATHWAY	Tuberculosis
BCL2 apoptosis regulator(BCL2)	KEGG_PATHWAY	Hepatitis B
BCL2 apoptosis regulator(BCL2)	KEGG_PATHWAY	Measles
BCL2 apoptosis regulator(BCL2)	KEGG_PATHWAY	Herpes simplex virus 1 infection
BCL2 apoptosis regulator(BCL2)	KEGG_PATHWAY	Epstein-Barr virus infection
BCL2 apoptosis regulator(BCL2)	KEGG_PATHWAY	Human immunodeficiency virus 1 infection
BCL2 apoptosis regulator(BCL2)	KEGG_PATHWAY	Pathways in cancer
BCL2 apoptosis regulator(BCL2)	KEGG_PATHWAY	MicroRNAs in cancer
BCL2 apoptosis regulator(BCL2)	KEGG_PATHWAY	Chemical carcinogenesis - receptor activation
BCL2 apoptosis regulator(BCL2)	KEGG_PATHWAY	Colorectal cancer
BCL2 apoptosis regulator(BCL2)	KEGG_PATHWAY	Prostate cancer
BCL2 apoptosis regulator(BCL2)	KEGG_PATHWAY	Small cell lung cancer
BCL2 apoptosis regulator(BCL2)	KEGG_PATHWAY	Gastric cancer
BCL2 apoptosis regulator(BCL2)	KEGG_PATHWAY	Lipid and atherosclerosis
BCL2 apoptosis regulator(BCL2)	KEGG_PATHWAY	Fluid shear stress and atherosclerosis
BCL2 apoptosis regulator(BCL2)	OMIM_DISEASE	Leukemia/lymphoma, B-cell, 2
BCL2 apoptosis regulator(BCL2)	SMART	BH4
BCL2 apoptosis regulator(BCL2)	SMART	BCL
BCL2 apoptosis regulator(BCL2)	UP_KW_BIOLOGICAL_PROCESS	Apoptosis
BCL2 apoptosis regulator(BCL2)	UP_KW_BIOLOGICAL_PROCESS	Autophagy
BCL2 apoptosis regulator(BCL2)	UP_KW_CELLULAR_COMPONENT	Endoplasmic reticulum
BCL2 apoptosis regulator(BCL2)	UP_KW_CELLULAR_COMPONENT	Membrane
BCL2 apoptosis regulator(BCL2)	UP_KW_CELLULAR_COMPONENT	Mitochondrion
BCL2 apoptosis regulator(BCL2)	UP_KW_CELLULAR_COMPONENT	Nucleus
BCL2 apoptosis regulator(BCL2)	UP_KW_CELLULAR_COMPONENT	Cytoplasm
BCL2 apoptosis regulator(BCL2)	UP_KW_CELLULAR_COMPONENT	Mitochondrion outer membrane
BCL2 apoptosis regulator(BCL2)	UP_KW_DISEASE	Disease variant
BCL2 apoptosis regulator(BCL2)	UP_KW_DISEASE	Proto-oncogene
BCL2 apoptosis regulator(BCL2)	UP_KW_DOMAIN	Transmembrane
BCL2 apoptosis regulator(BCL2)	UP_KW_DOMAIN	Transmembrane helix
BCL2 apoptosis regulator(BCL2)	UP_KW_PTM	Phosphoprotein
BCL2 apoptosis regulator(BCL2)	UP_KW_PTM	Ubl conjugation
BCL2 apoptosis regulator(BCL2)	UP_SEQ_FEATURE	DOMAIN:Apoptosis regulator Bcl-2 family BH4
BCL2 apoptosis regulator(BCL2)	UP_SEQ_FEATURE	MOTIF:BH1
BCL2 apoptosis regulator(BCL2)	UP_SEQ_FEATURE	MOTIF:BH2
BCL2 apoptosis regulator(BCL2)	UP_SEQ_FEATURE	MOTIF:BH3
BCL2 apoptosis regulator(BCL2)	UP_SEQ_FEATURE	MOTIF:BH4
BCL2 apoptosis regulator(BCL2)	UP_SEQ_FEATURE	MUTAGEN:D->A: Abolishes cleavage by caspase-3.
BCL2 apoptosis regulator(BCL2)	UP_SEQ_FEATURE	MUTAGEN:D->A: No effect on BAX-binding, nor on anti-apoptotic activity. Partial loss of BAX-binding and 50% decrease in anti-apoptotic activity; when associated with L-190 and A-192. No effect on homodimerization; when associated with L-190 and A-191.
BCL2 apoptosis regulator(BCL2)	UP_SEQ_FEATURE	MUTAGEN:D->A: No effect on cleavage by caspase-3.
BCL2 apoptosis regulator(BCL2)	UP_SEQ_FEATURE	MUTAGEN:E->A: Partial loss of BAX-binding and 50% decrease in anti-apoptotic activity.
BCL2 apoptosis regulator(BCL2)	UP_SEQ_FEATURE	MUTAGEN:FRDG->AAAA: Loss of BAX-binding and of anti-apoptotic activity.
BCL2 apoptosis regulator(BCL2)	UP_SEQ_FEATURE	MUTAGEN:G->A: Loss of BAX-binding and of anti-apoptotic activity. No effect on NLRP1-induced IL1B release, nor on homodimerization. Loss of BAX-binding and of anti-apoptotic activity; when associated with A-145 and A146.
BCL2 apoptosis regulator(BCL2)	UP_SEQ_FEATURE	MUTAGEN:G->E: Loss of BAX-binding and of anti-apoptotic activity. No effect on homodimerization.
BCL2 apoptosis regulator(BCL2)	UP_SEQ_FEATURE	MUTAGEN:Missing: Loss of BAX-binding and of anti-apoptotic activity. May also affect protein stability.
BCL2 apoptosis regulator(BCL2)	UP_SEQ_FEATURE	MUTAGEN:N->A: Partial loss of BAX-binding and 50% decrease in anti-apoptotic activity; when associated with L-190 and A-191. No effect on homodimerization; when associated with L-190 and A-191.
BCL2 apoptosis regulator(BCL2)	UP_SEQ_FEATURE	MUTAGEN:Q->L: Partial loss of BAX-binding and 50% decrease in anti-apoptotic activity; when associated with A-191 and A-192. No effect on homodimerization; when associated with L-190 and A-191.
BCL2 apoptosis regulator(BCL2)	UP_SEQ_FEATURE	MUTAGEN:R->A: Loss of BAX-binding and of anti-apoptotic activity; when associated with A-144 and A145.
BCL2 apoptosis regulator(BCL2)	UP_SEQ_FEATURE	MUTAGEN:W->A: Loss of BAX-binding and of anti-apoptotic activity. No effect on homodimerization.
BCL2 apoptosis regulator(BCL2)	UP_SEQ_FEATURE	MUTAGEN:W->A: Loss of BAX-binding and of anti-apoptotic activity; when associated with A-145 and A146.
BCL2 apoptosis regulator(BCL2)	UP_SEQ_FEATURE	REGION:Disordered
BCL2 apoptosis regulator(BCL2)	UP_SEQ_FEATURE	REGION:Required for interaction with SEPTIN4 isoform ARTS. Required XIAP-mediated ubiquitination and apoptosis
BCL2 apoptosis regulator(BCL2)	UP_SEQ_FEATURE	SITE:Cleavage; by caspase-3
BCL2 apoptosis regulator(BCL2)	UP_SEQ_FEATURE	TRANSMEM:Helical
BCL2 associated X, apoptosis regulator(BAX)	BBID	127.Mito-stress
BCL2 associated X, apoptosis regulator(BAX)	BBID	152.altered_synaptic_signalling-neurodegenerative_disorders
BCL2 associated X, apoptosis regulator(BAX)	BBID	46.P13K_PTEN
BCL2 associated X, apoptosis regulator(BAX)	BIOCARTA	Regulation of BAD phosphorylation
BCL2 associated X, apoptosis regulator(BAX)	BIOCARTA	Ceramide Signaling Pathway
BCL2 associated X, apoptosis regulator(BAX)	BIOCARTA	Apoptotic Signaling in Response to DNA Damage
BCL2 associated X, apoptosis regulator(BAX)	BIOCARTA	Role of Mitochondria in Apoptotic Signaling
BCL2 associated X, apoptosis regulator(BAX)	BIOCARTA	Hypoxia and p53 in the Cardiovascular system
BCL2 associated X, apoptosis regulator(BAX)	BIOCARTA	p53 Signaling Pathway
BCL2 associated X, apoptosis regulator(BAX)	GOTERM_BP_DIRECT	ovarian follicle development
BCL2 associated X, apoptosis regulator(BAX)	GOTERM_BP_DIRECT	neuron migration
BCL2 associated X, apoptosis regulator(BAX)	GOTERM_BP_DIRECT	T cell homeostatic proliferation
BCL2 associated X, apoptosis regulator(BAX)	GOTERM_BP_DIRECT	B cell homeostasis
BCL2 associated X, apoptosis regulator(BAX)	GOTERM_BP_DIRECT	B cell apoptotic process
BCL2 associated X, apoptosis regulator(BAX)	GOTERM_BP_DIRECT	kidney development
BCL2 associated X, apoptosis regulator(BAX)	GOTERM_BP_DIRECT	release of cytochrome c from mitochondria
BCL2 associated X, apoptosis regulator(BAX)	GOTERM_BP_DIRECT	blood vessel remodeling
BCL2 associated X, apoptosis regulator(BAX)	GOTERM_BP_DIRECT	myeloid cell homeostasis
BCL2 associated X, apoptosis regulator(BAX)	GOTERM_BP_DIRECT	B cell negative selection
BCL2 associated X, apoptosis regulator(BAX)	GOTERM_BP_DIRECT	B cell homeostatic proliferation
BCL2 associated X, apoptosis regulator(BAX)	GOTERM_BP_DIRECT	positive regulation of B cell apoptotic process
BCL2 associated X, apoptosis regulator(BAX)	GOTERM_BP_DIRECT	glycosphingolipid metabolic process
BCL2 associated X, apoptosis regulator(BAX)	GOTERM_BP_DIRECT	regulation of nitrogen utilization
BCL2 associated X, apoptosis regulator(BAX)	GOTERM_BP_DIRECT	apoptotic process
BCL2 associated X, apoptosis regulator(BAX)	GOTERM_BP_DIRECT	germ cell development
BCL2 associated X, apoptosis regulator(BAX)	GOTERM_BP_DIRECT	mitochondrial fusion
BCL2 associated X, apoptosis regulator(BAX)	GOTERM_BP_DIRECT	extrinsic apoptotic signaling pathway via death domain receptors
BCL2 associated X, apoptosis regulator(BAX)	GOTERM_BP_DIRECT	intrinsic apoptotic signaling pathway in response to DNA damage
BCL2 associated X, apoptosis regulator(BAX)	GOTERM_BP_DIRECT	apoptotic mitochondrial changes
BCL2 associated X, apoptosis regulator(BAX)	GOTERM_BP_DIRECT	fertilization
BCL2 associated X, apoptosis regulator(BAX)	GOTERM_BP_DIRECT	response to toxic substance
BCL2 associated X, apoptosis regulator(BAX)	GOTERM_BP_DIRECT	response to salt stress
BCL2 associated X, apoptosis regulator(BAX)	GOTERM_BP_DIRECT	establishment or maintenance of transmembrane electrochemical gradient
BCL2 associated X, apoptosis regulator(BAX)	GOTERM_BP_DIRECT	response to gamma radiation
BCL2 associated X, apoptosis regulator(BAX)	GOTERM_BP_DIRECT	positive regulation of calcium ion transport into cytosol
BCL2 associated X, apoptosis regulator(BAX)	GOTERM_BP_DIRECT	negative regulation of mitochondrial membrane potential
BCL2 associated X, apoptosis regulator(BAX)	GOTERM_BP_DIRECT	hypothalamus development
BCL2 associated X, apoptosis regulator(BAX)	GOTERM_BP_DIRECT	cerebral cortex development
BCL2 associated X, apoptosis regulator(BAX)	GOTERM_BP_DIRECT	positive regulation of protein-containing complex assembly
BCL2 associated X, apoptosis regulator(BAX)	GOTERM_BP_DIRECT	negative regulation of protein binding
BCL2 associated X, apoptosis regulator(BAX)	GOTERM_BP_DIRECT	endoplasmic reticulum calcium ion homeostasis
BCL2 associated X, apoptosis regulator(BAX)	GOTERM_BP_DIRECT	negative regulation of endoplasmic reticulum calcium ion concentration
BCL2 associated X, apoptosis regulator(BAX)	GOTERM_BP_DIRECT	release of matrix enzymes from mitochondria
BCL2 associated X, apoptosis regulator(BAX)	GOTERM_BP_DIRECT	regulation of mammary gland epithelial cell proliferation
BCL2 associated X, apoptosis regulator(BAX)	GOTERM_BP_DIRECT	cellular response to unfolded protein
BCL2 associated X, apoptosis regulator(BAX)	GOTERM_BP_DIRECT	cellular response to UV
BCL2 associated X, apoptosis regulator(BAX)	GOTERM_BP_DIRECT	ectopic germ cell programmed cell death
BCL2 associated X, apoptosis regulator(BAX)	GOTERM_BP_DIRECT	odontogenesis of dentin-containing tooth
BCL2 associated X, apoptosis regulator(BAX)	GOTERM_BP_DIRECT	regulation of apoptotic process
BCL2 associated X, apoptosis regulator(BAX)	GOTERM_BP_DIRECT	positive regulation of apoptotic process
BCL2 associated X, apoptosis regulator(BAX)	GOTERM_BP_DIRECT	negative regulation of neuron apoptotic process
BCL2 associated X, apoptosis regulator(BAX)	GOTERM_BP_DIRECT	positive regulation of neuron apoptotic process
BCL2 associated X, apoptosis regulator(BAX)	GOTERM_BP_DIRECT	mitochondrial fragmentation involved in apoptotic process
BCL2 associated X, apoptosis regulator(BAX)	GOTERM_BP_DIRECT	development of secondary sexual characteristics
BCL2 associated X, apoptosis regulator(BAX)	GOTERM_BP_DIRECT	retinal cell programmed cell death
BCL2 associated X, apoptosis regulator(BAX)	GOTERM_BP_DIRECT	positive regulation of developmental pigmentation
BCL2 associated X, apoptosis regulator(BAX)	GOTERM_BP_DIRECT	negative regulation of fibroblast proliferation
BCL2 associated X, apoptosis regulator(BAX)	GOTERM_BP_DIRECT	spermatid differentiation
BCL2 associated X, apoptosis regulator(BAX)	GOTERM_BP_DIRECT	post-embryonic camera-type eye morphogenesis
BCL2 associated X, apoptosis regulator(BAX)	GOTERM_BP_DIRECT	response to axon injury
BCL2 associated X, apoptosis regulator(BAX)	GOTERM_BP_DIRECT	homeostasis of number of cells within a tissue
BCL2 associated X, apoptosis regulator(BAX)	GOTERM_BP_DIRECT	protein insertion into mitochondrial membrane
BCL2 associated X, apoptosis regulator(BAX)	GOTERM_BP_DIRECT	release of sequestered calcium ion into cytosol
BCL2 associated X, apoptosis regulator(BAX)	GOTERM_BP_DIRECT	positive regulation of release of sequestered calcium ion into cytosol
BCL2 associated X, apoptosis regulator(BAX)	GOTERM_BP_DIRECT	regulation of cell cycle
BCL2 associated X, apoptosis regulator(BAX)	GOTERM_BP_DIRECT	regulation of mitochondrial membrane potential
BCL2 associated X, apoptosis regulator(BAX)	GOTERM_BP_DIRECT	Sertoli cell proliferation
BCL2 associated X, apoptosis regulator(BAX)	GOTERM_BP_DIRECT	retina development in camera-type eye
BCL2 associated X, apoptosis regulator(BAX)	GOTERM_BP_DIRECT	apoptotic process involved in mammary gland involution
BCL2 associated X, apoptosis regulator(BAX)	GOTERM_BP_DIRECT	positive regulation of apoptotic process involved in mammary gland involution
BCL2 associated X, apoptosis regulator(BAX)	GOTERM_BP_DIRECT	vagina development
BCL2 associated X, apoptosis regulator(BAX)	GOTERM_BP_DIRECT	calcium ion transport into cytosol
BCL2 associated X, apoptosis regulator(BAX)	GOTERM_BP_DIRECT	intrinsic apoptotic signaling pathway in response to endoplasmic reticulum stress
BCL2 associated X, apoptosis regulator(BAX)	GOTERM_BP_DIRECT	thymocyte apoptotic process
BCL2 associated X, apoptosis regulator(BAX)	GOTERM_BP_DIRECT	intrinsic apoptotic signaling pathway by p53 class mediator
BCL2 associated X, apoptosis regulator(BAX)	GOTERM_BP_DIRECT	positive regulation of release of cytochrome c from mitochondria
BCL2 associated X, apoptosis regulator(BAX)	GOTERM_BP_DIRECT	motor neuron apoptotic process
BCL2 associated X, apoptosis regulator(BAX)	GOTERM_BP_DIRECT	apoptotic signaling pathway
BCL2 associated X, apoptosis regulator(BAX)	GOTERM_BP_DIRECT	extrinsic apoptotic signaling pathway
BCL2 associated X, apoptosis regulator(BAX)	GOTERM_BP_DIRECT	extrinsic apoptotic signaling pathway in absence of ligand
BCL2 associated X, apoptosis regulator(BAX)	GOTERM_BP_DIRECT	intrinsic apoptotic signaling pathway
BCL2 associated X, apoptosis regulator(BAX)	GOTERM_BP_DIRECT	execution phase of apoptosis
BCL2 associated X, apoptosis regulator(BAX)	GOTERM_BP_DIRECT	supramolecular fiber organization
BCL2 associated X, apoptosis regulator(BAX)	GOTERM_BP_DIRECT	cellular response to virus
BCL2 associated X, apoptosis regulator(BAX)	GOTERM_BP_DIRECT	positive regulation of mitochondrial membrane permeability involved in apoptotic process
BCL2 associated X, apoptosis regulator(BAX)	GOTERM_BP_DIRECT	apoptotic process involved in blood vessel morphogenesis
BCL2 associated X, apoptosis regulator(BAX)	GOTERM_BP_DIRECT	apoptotic process involved in embryonic digit morphogenesis
BCL2 associated X, apoptosis regulator(BAX)	GOTERM_BP_DIRECT	regulation of mitochondrial membrane permeability involved in programmed necrotic cell death
BCL2 associated X, apoptosis regulator(BAX)	GOTERM_BP_DIRECT	positive regulation of apoptotic DNA fragmentation
BCL2 associated X, apoptosis regulator(BAX)	GOTERM_BP_DIRECT	regulation of intracellular signal transduction
BCL2 associated X, apoptosis regulator(BAX)	GOTERM_BP_DIRECT	positive regulation of IRE1-mediated unfolded protein response
BCL2 associated X, apoptosis regulator(BAX)	GOTERM_BP_DIRECT	epithelial cell apoptotic process
BCL2 associated X, apoptosis regulator(BAX)	GOTERM_BP_DIRECT	positive regulation of epithelial cell apoptotic process
BCL2 associated X, apoptosis regulator(BAX)	GOTERM_BP_DIRECT	B cell receptor apoptotic signaling pathway
BCL2 associated X, apoptosis regulator(BAX)	GOTERM_BP_DIRECT	positive regulation of reproductive process
BCL2 associated X, apoptosis regulator(BAX)	GOTERM_BP_DIRECT	positive regulation of motor neuron apoptotic process
BCL2 associated X, apoptosis regulator(BAX)	GOTERM_BP_DIRECT	regulation of apoptotic signaling pathway
BCL2 associated X, apoptosis regulator(BAX)	GOTERM_BP_DIRECT	negative regulation of apoptotic signaling pathway
BCL2 associated X, apoptosis regulator(BAX)	GOTERM_BP_DIRECT	positive regulation of intrinsic apoptotic signaling pathway
BCL2 associated X, apoptosis regulator(BAX)	GOTERM_CC_DIRECT	nucleus
BCL2 associated X, apoptosis regulator(BAX)	GOTERM_CC_DIRECT	nuclear envelope
BCL2 associated X, apoptosis regulator(BAX)	GOTERM_CC_DIRECT	cytoplasm
BCL2 associated X, apoptosis regulator(BAX)	GOTERM_CC_DIRECT	mitochondrion
BCL2 associated X, apoptosis regulator(BAX)	GOTERM_CC_DIRECT	mitochondrial outer membrane
BCL2 associated X, apoptosis regulator(BAX)	GOTERM_CC_DIRECT	mitochondrial permeability transition pore complex
BCL2 associated X, apoptosis regulator(BAX)	GOTERM_CC_DIRECT	endoplasmic reticulum
BCL2 associated X, apoptosis regulator(BAX)	GOTERM_CC_DIRECT	endoplasmic reticulum membrane
BCL2 associated X, apoptosis regulator(BAX)	GOTERM_CC_DIRECT	cytosol
BCL2 associated X, apoptosis regulator(BAX)	GOTERM_CC_DIRECT	membrane
BCL2 associated X, apoptosis regulator(BAX)	GOTERM_CC_DIRECT	pore complex
BCL2 associated X, apoptosis regulator(BAX)	GOTERM_CC_DIRECT	extracellular exosome
BCL2 associated X, apoptosis regulator(BAX)	GOTERM_CC_DIRECT	cell periphery
BCL2 associated X, apoptosis regulator(BAX)	GOTERM_CC_DIRECT	Bcl-2 family protein complex
BCL2 associated X, apoptosis regulator(BAX)	GOTERM_CC_DIRECT	BAX complex
BCL2 associated X, apoptosis regulator(BAX)	GOTERM_CC_DIRECT	BAK complex
BCL2 associated X, apoptosis regulator(BAX)	GOTERM_MF_DIRECT	protein binding
BCL2 associated X, apoptosis regulator(BAX)	GOTERM_MF_DIRECT	lipid binding
BCL2 associated X, apoptosis regulator(BAX)	GOTERM_MF_DIRECT	channel activity
BCL2 associated X, apoptosis regulator(BAX)	GOTERM_MF_DIRECT	Hsp70 protein binding
BCL2 associated X, apoptosis regulator(BAX)	GOTERM_MF_DIRECT	identical protein binding
BCL2 associated X, apoptosis regulator(BAX)	GOTERM_MF_DIRECT	protein homodimerization activity
BCL2 associated X, apoptosis regulator(BAX)	GOTERM_MF_DIRECT	protein heterodimerization activity
BCL2 associated X, apoptosis regulator(BAX)	GOTERM_MF_DIRECT	BH3 domain binding
BCL2 associated X, apoptosis regulator(BAX)	INTERPRO	Bcl2-like
BCL2 associated X, apoptosis regulator(BAX)	INTERPRO	Bcl2_BH1_motif_CS
BCL2 associated X, apoptosis regulator(BAX)	INTERPRO	Bcl2_BH2_motif_CS
BCL2 associated X, apoptosis regulator(BAX)	INTERPRO	Bcl2_BH3_motif_CS
BCL2 associated X, apoptosis regulator(BAX)	INTERPRO	Bcl-2_fam
BCL2 associated X, apoptosis regulator(BAX)	INTERPRO	Bcl-2-like_sf
BCL2 associated X, apoptosis regulator(BAX)	INTERPRO	Bcl-2_BH1-3
BCL2 associated X, apoptosis regulator(BAX)	KEGG_PATHWAY	EGFR tyrosine kinase inhibitor resistance
BCL2 associated X, apoptosis regulator(BAX)	KEGG_PATHWAY	Endocrine resistance
BCL2 associated X, apoptosis regulator(BAX)	KEGG_PATHWAY	Platinum drug resistance
BCL2 associated X, apoptosis regulator(BAX)	KEGG_PATHWAY	Sphingolipid signaling pathway
BCL2 associated X, apoptosis regulator(BAX)	KEGG_PATHWAY	p53 signaling pathway
BCL2 associated X, apoptosis regulator(BAX)	KEGG_PATHWAY	Protein processing in endoplasmic reticulum
BCL2 associated X, apoptosis regulator(BAX)	KEGG_PATHWAY	Apoptosis
BCL2 associated X, apoptosis regulator(BAX)	KEGG_PATHWAY	Longevity regulating pathway
BCL2 associated X, apoptosis regulator(BAX)	KEGG_PATHWAY	Apoptosis - multiple species
BCL2 associated X, apoptosis regulator(BAX)	KEGG_PATHWAY	Necroptosis
BCL2 associated X, apoptosis regulator(BAX)	KEGG_PATHWAY	Neurotrophin signaling pathway
BCL2 associated X, apoptosis regulator(BAX)	KEGG_PATHWAY	Non-alcoholic fatty liver disease
BCL2 associated X, apoptosis regulator(BAX)	KEGG_PATHWAY	AGE-RAGE signaling pathway in diabetic complications
BCL2 associated X, apoptosis regulator(BAX)	KEGG_PATHWAY	Parkinson disease
BCL2 associated X, apoptosis regulator(BAX)	KEGG_PATHWAY	Amyotrophic lateral sclerosis
BCL2 associated X, apoptosis regulator(BAX)	KEGG_PATHWAY	Huntington disease
BCL2 associated X, apoptosis regulator(BAX)	KEGG_PATHWAY	Prion disease
BCL2 associated X, apoptosis regulator(BAX)	KEGG_PATHWAY	Pathways of neurodegeneration - multiple diseases
BCL2 associated X, apoptosis regulator(BAX)	KEGG_PATHWAY	Pathogenic Escherichia coli infection
BCL2 associated X, apoptosis regulator(BAX)	KEGG_PATHWAY	Shigellosis
BCL2 associated X, apoptosis regulator(BAX)	KEGG_PATHWAY	Salmonella infection
BCL2 associated X, apoptosis regulator(BAX)	KEGG_PATHWAY	Tuberculosis
BCL2 associated X, apoptosis regulator(BAX)	KEGG_PATHWAY	Hepatitis C
BCL2 associated X, apoptosis regulator(BAX)	KEGG_PATHWAY	Hepatitis B
BCL2 associated X, apoptosis regulator(BAX)	KEGG_PATHWAY	Measles
BCL2 associated X, apoptosis regulator(BAX)	KEGG_PATHWAY	Human cytomegalovirus infection
BCL2 associated X, apoptosis regulator(BAX)	KEGG_PATHWAY	Influenza A
BCL2 associated X, apoptosis regulator(BAX)	KEGG_PATHWAY	Human papillomavirus infection
BCL2 associated X, apoptosis regulator(BAX)	KEGG_PATHWAY	Human T-cell leukemia virus 1 infection
BCL2 associated X, apoptosis regulator(BAX)	KEGG_PATHWAY	Kaposi sarcoma-associated herpesvirus infection
BCL2 associated X, apoptosis regulator(BAX)	KEGG_PATHWAY	Herpes simplex virus 1 infection
BCL2 associated X, apoptosis regulator(BAX)	KEGG_PATHWAY	Epstein-Barr virus infection
BCL2 associated X, apoptosis regulator(BAX)	KEGG_PATHWAY	Human immunodeficiency virus 1 infection
BCL2 associated X, apoptosis regulator(BAX)	KEGG_PATHWAY	Pathways in cancer
BCL2 associated X, apoptosis regulator(BAX)	KEGG_PATHWAY	Transcriptional misregulation in cancer
BCL2 associated X, apoptosis regulator(BAX)	KEGG_PATHWAY	Viral carcinogenesis
BCL2 associated X, apoptosis regulator(BAX)	KEGG_PATHWAY	Colorectal cancer
BCL2 associated X, apoptosis regulator(BAX)	KEGG_PATHWAY	Pancreatic cancer
BCL2 associated X, apoptosis regulator(BAX)	KEGG_PATHWAY	Endometrial cancer
BCL2 associated X, apoptosis regulator(BAX)	KEGG_PATHWAY	Glioma
BCL2 associated X, apoptosis regulator(BAX)	KEGG_PATHWAY	Thyroid cancer
BCL2 associated X, apoptosis regulator(BAX)	KEGG_PATHWAY	Basal cell carcinoma
BCL2 associated X, apoptosis regulator(BAX)	KEGG_PATHWAY	Melanoma
BCL2 associated X, apoptosis regulator(BAX)	KEGG_PATHWAY	Chronic myeloid leukemia
BCL2 associated X, apoptosis regulator(BAX)	KEGG_PATHWAY	Small cell lung cancer
BCL2 associated X, apoptosis regulator(BAX)	KEGG_PATHWAY	Non-small cell lung cancer
BCL2 associated X, apoptosis regulator(BAX)	KEGG_PATHWAY	Breast cancer
BCL2 associated X, apoptosis regulator(BAX)	KEGG_PATHWAY	Hepatocellular carcinoma
BCL2 associated X, apoptosis regulator(BAX)	KEGG_PATHWAY	Gastric cancer
BCL2 associated X, apoptosis regulator(BAX)	KEGG_PATHWAY	Lipid and atherosclerosis
BCL2 associated X, apoptosis regulator(BAX)	OMIM_DISEASE	Colorectal cancer, somatic
BCL2 associated X, apoptosis regulator(BAX)	OMIM_DISEASE	T-cell acute lymphoblastic leukemia, somatic
BCL2 associated X, apoptosis regulator(BAX)	SMART	BCL
BCL2 associated X, apoptosis regulator(BAX)	UP_KW_BIOLOGICAL_PROCESS	Apoptosis
BCL2 associated X, apoptosis regulator(BAX)	UP_KW_BIOLOGICAL_PROCESS	Host-virus interaction
BCL2 associated X, apoptosis regulator(BAX)	UP_KW_CELLULAR_COMPONENT	Membrane
BCL2 associated X, apoptosis regulator(BAX)	UP_KW_CELLULAR_COMPONENT	Mitochondrion
BCL2 associated X, apoptosis regulator(BAX)	UP_KW_CELLULAR_COMPONENT	Nucleus
BCL2 associated X, apoptosis regulator(BAX)	UP_KW_CELLULAR_COMPONENT	Cytoplasm
BCL2 associated X, apoptosis regulator(BAX)	UP_KW_CELLULAR_COMPONENT	Mitochondrion outer membrane
BCL2 associated X, apoptosis regulator(BAX)	UP_KW_DISEASE	Tumor suppressor
BCL2 associated X, apoptosis regulator(BAX)	UP_KW_DOMAIN	Transmembrane
BCL2 associated X, apoptosis regulator(BAX)	UP_KW_DOMAIN	Transmembrane helix
BCL2 associated X, apoptosis regulator(BAX)	UP_KW_PTM	Acetylation
BCL2 associated X, apoptosis regulator(BAX)	UP_KW_PTM	Ubl conjugation
BCL2 associated X, apoptosis regulator(BAX)	UP_KW_PTM	Isopeptide bond
BCL2 associated X, apoptosis regulator(BAX)	UP_SEQ_FEATURE	COMPBIAS:Polar residues
BCL2 associated X, apoptosis regulator(BAX)	UP_SEQ_FEATURE	COMPBIAS:Pro residues
BCL2 associated X, apoptosis regulator(BAX)	UP_SEQ_FEATURE	CROSSLNK:Glycyl lysine isopeptide (Lys-Gly) (interchain with G-Cter in ubiquitin)
BCL2 associated X, apoptosis regulator(BAX)	UP_SEQ_FEATURE	DOMAIN:Bcl-2 Bcl-2 homology region 1-3
BCL2 associated X, apoptosis regulator(BAX)	UP_SEQ_FEATURE	MOTIF:BH1
BCL2 associated X, apoptosis regulator(BAX)	UP_SEQ_FEATURE	MOTIF:BH2
BCL2 associated X, apoptosis regulator(BAX)	UP_SEQ_FEATURE	MOTIF:BH3
BCL2 associated X, apoptosis regulator(BAX)	UP_SEQ_FEATURE	MUTAGEN:K->E: Reduces interaction with BCL2L11, homooligomerization and triggering of apoptosis.
BCL2 associated X, apoptosis regulator(BAX)	UP_SEQ_FEATURE	MUTAGEN:K->R: No loss of polyubiquitination.
BCL2 associated X, apoptosis regulator(BAX)	UP_SEQ_FEATURE	MUTAGEN:K->R: Partial loss of polyubiquitination.
BCL2 associated X, apoptosis regulator(BAX)	UP_SEQ_FEATURE	MUTAGEN:M->D,E: Strongly reduced interaction with MCL1, BCL2, BCL2L1 and BCL2L2. No effect on cytochrome c release and subsequent apoptosis triggered by etoposide.
BCL2 associated X, apoptosis regulator(BAX)	UP_SEQ_FEATURE	MUTAGEN:Missing: Enhanced fiber formation with humanin.
BCL2 associated X, apoptosis regulator(BAX)	UP_SEQ_FEATURE	MUTAGEN:S->D,E,H,K: Constitutive cytoplasmic location.
BCL2 associated X, apoptosis regulator(BAX)	UP_SEQ_FEATURE	MUTAGEN:S->V: Constitutive mitochondrial location. Enhanced fiber formation with humanin.
BCL2 associated X, apoptosis regulator(BAX)	UP_SEQ_FEATURE	REGION:Disordered
BCL2 associated X, apoptosis regulator(BAX)	UP_SEQ_FEATURE	TRANSMEM:Helical
butyrylcholinesterase(BCHE)	COG_ONTOLOGY	Lipid metabolism
butyrylcholinesterase(BCHE)	GOTERM_BP_DIRECT	acetylcholine catabolic process
butyrylcholinesterase(BCHE)	GOTERM_BP_DIRECT	xenobiotic metabolic process
butyrylcholinesterase(BCHE)	GOTERM_BP_DIRECT	learning
butyrylcholinesterase(BCHE)	GOTERM_BP_DIRECT	negative regulation of cell population proliferation
butyrylcholinesterase(BCHE)	GOTERM_BP_DIRECT	neuroblast differentiation
butyrylcholinesterase(BCHE)	GOTERM_BP_DIRECT	peptide hormone processing
butyrylcholinesterase(BCHE)	GOTERM_BP_DIRECT	choline metabolic process
butyrylcholinesterase(BCHE)	GOTERM_BP_DIRECT	response to alkaloid
butyrylcholinesterase(BCHE)	GOTERM_BP_DIRECT	cocaine metabolic process
butyrylcholinesterase(BCHE)	GOTERM_BP_DIRECT	negative regulation of synaptic transmission
butyrylcholinesterase(BCHE)	GOTERM_BP_DIRECT	response to glucocorticoid
butyrylcholinesterase(BCHE)	GOTERM_BP_DIRECT	response to folic acid
butyrylcholinesterase(BCHE)	GOTERM_CC_DIRECT	extracellular region
butyrylcholinesterase(BCHE)	GOTERM_CC_DIRECT	extracellular space
butyrylcholinesterase(BCHE)	GOTERM_CC_DIRECT	nuclear envelope lumen
butyrylcholinesterase(BCHE)	GOTERM_CC_DIRECT	endoplasmic reticulum lumen
butyrylcholinesterase(BCHE)	GOTERM_CC_DIRECT	plasma membrane
butyrylcholinesterase(BCHE)	GOTERM_CC_DIRECT	blood microparticle
butyrylcholinesterase(BCHE)	GOTERM_MF_DIRECT	amyloid-beta binding
butyrylcholinesterase(BCHE)	GOTERM_MF_DIRECT	catalytic activity
butyrylcholinesterase(BCHE)	GOTERM_MF_DIRECT	acetylcholinesterase activity
butyrylcholinesterase(BCHE)	GOTERM_MF_DIRECT	cholinesterase activity
butyrylcholinesterase(BCHE)	GOTERM_MF_DIRECT	protein binding
butyrylcholinesterase(BCHE)	GOTERM_MF_DIRECT	hydrolase activity, acting on ester bonds
butyrylcholinesterase(BCHE)	GOTERM_MF_DIRECT	enzyme binding
butyrylcholinesterase(BCHE)	GOTERM_MF_DIRECT	choline binding
butyrylcholinesterase(BCHE)	GOTERM_MF_DIRECT	identical protein binding
butyrylcholinesterase(BCHE)	INTERPRO	Cholinesterase
butyrylcholinesterase(BCHE)	INTERPRO	CarbesteraseB
butyrylcholinesterase(BCHE)	INTERPRO	AChE_tetra
butyrylcholinesterase(BCHE)	INTERPRO	Carboxylesterase_B_CS
butyrylcholinesterase(BCHE)	INTERPRO	Carboxylesterase_B_AS
butyrylcholinesterase(BCHE)	INTERPRO	AB_hydrolase_fold
butyrylcholinesterase(BCHE)	INTERPRO	AChE-related_enzymes
butyrylcholinesterase(BCHE)	OMIM_DISEASE	Apnea, postanesthetic, susceptibility to, due to BCHE deficiency
butyrylcholinesterase(BCHE)	OMIM_DISEASE	Butyrylcholinesterase deficiency
butyrylcholinesterase(BCHE)	UP_KW_CELLULAR_COMPONENT	Secreted
butyrylcholinesterase(BCHE)	UP_KW_DISEASE	Disease variant
butyrylcholinesterase(BCHE)	UP_KW_DOMAIN	Signal
butyrylcholinesterase(BCHE)	UP_KW_LIGAND	Sialic acid
butyrylcholinesterase(BCHE)	UP_KW_MOLECULAR_FUNCTION	Hydrolase
butyrylcholinesterase(BCHE)	UP_KW_MOLECULAR_FUNCTION	Serine esterase
butyrylcholinesterase(BCHE)	UP_KW_PTM	Glycoprotein
butyrylcholinesterase(BCHE)	UP_KW_PTM	Phosphoprotein
butyrylcholinesterase(BCHE)	UP_KW_PTM	Disulfide bond
butyrylcholinesterase(BCHE)	UP_SEQ_FEATURE	ACT_SITE:Acyl-ester intermediate
butyrylcholinesterase(BCHE)	UP_SEQ_FEATURE	ACT_SITE:Charge relay system
butyrylcholinesterase(BCHE)	UP_SEQ_FEATURE	CARBOHYD:N-linked (GlcNAc...) (complex) asparagine
butyrylcholinesterase(BCHE)	UP_SEQ_FEATURE	CARBOHYD:N-linked (GlcNAc...) asparagine
butyrylcholinesterase(BCHE)	UP_SEQ_FEATURE	DISULFID:Interchain
butyrylcholinesterase(BCHE)	UP_SEQ_FEATURE	DOMAIN:Acetylcholinesterase tetramerisation
butyrylcholinesterase(BCHE)	UP_SEQ_FEATURE	DOMAIN:Carboxylesterase type B
caspase 3(CASP3)	BBID	126.Apoptosis-Bcl-2
caspase 3(CASP3)	BBID	127.Mito-stress
caspase 3(CASP3)	BBID	150.caspase_and_NFKB_activation
caspase 3(CASP3)	BBID	38.Cell_cycle_arrest_and_apoptosis_ceramide
caspase 3(CASP3)	BBID	46.P13K_PTEN
caspase 3(CASP3)	BBID	72.IAP_interaction_with_cell_death_pathways
caspase 3(CASP3)	BBID	86.Apoptosis_Nematode&_Vert
caspase 3(CASP3)	BIOCARTA	B Cell Survival Pathway
caspase 3(CASP3)	BIOCARTA	Caspase Cascade in Apoptosis
caspase 3(CASP3)	BIOCARTA	Apoptotic Signaling in Response to DNA Damage
caspase 3(CASP3)	BIOCARTA	D4-GDI Signaling Pathway
caspase 3(CASP3)	BIOCARTA	Induction of apoptosis through DR3 and DR4/5 Death Receptors
caspase 3(CASP3)	BIOCARTA	Apoptotic DNA fragmentation and tissue homeostasis
caspase 3(CASP3)	BIOCARTA	FAS signaling pathway ( CD95 )
caspase 3(CASP3)	BIOCARTA	HIV-I Nef
caspase 3(CASP3)	BIOCARTA	Stress Induction of HSP Regulation
caspase 3(CASP3)	BIOCARTA	Role of Mitochondria in Apoptotic Signaling
caspase 3(CASP3)	BIOCARTA	TNFR1 Signaling Pathway
caspase 3(CASP3)	BIOCARTA	TSP-1 Induced Apoptosis in Microvascular Endothelial Cell
caspase 3(CASP3)	GOTERM_BP_DIRECT	luteolysis
caspase 3(CASP3)	GOTERM_BP_DIRECT	response to hypoxia
caspase 3(CASP3)	GOTERM_BP_DIRECT	B cell homeostasis
caspase 3(CASP3)	GOTERM_BP_DIRECT	negative regulation of cytokine production
caspase 3(CASP3)	GOTERM_BP_DIRECT	proteolysis
caspase 3(CASP3)	GOTERM_BP_DIRECT	apoptotic process
caspase 3(CASP3)	GOTERM_BP_DIRECT	DNA damage response
caspase 3(CASP3)	GOTERM_BP_DIRECT	axonal fasciculation
caspase 3(CASP3)	GOTERM_BP_DIRECT	heart development
caspase 3(CASP3)	GOTERM_BP_DIRECT	sensory perception of sound
caspase 3(CASP3)	GOTERM_BP_DIRECT	learning or memory
caspase 3(CASP3)	GOTERM_BP_DIRECT	intrinsic apoptotic signaling pathway in response to osmotic stress
caspase 3(CASP3)	GOTERM_BP_DIRECT	response to xenobiotic stimulus
caspase 3(CASP3)	GOTERM_BP_DIRECT	response to UV
caspase 3(CASP3)	GOTERM_BP_DIRECT	response to wounding
caspase 3(CASP3)	GOTERM_BP_DIRECT	response to glucose
caspase 3(CASP3)	GOTERM_BP_DIRECT	response to X-ray
caspase 3(CASP3)	GOTERM_BP_DIRECT	regulation of macroautophagy
caspase 3(CASP3)	GOTERM_BP_DIRECT	protein processing
caspase 3(CASP3)	GOTERM_BP_DIRECT	hippocampus development
caspase 3(CASP3)	GOTERM_BP_DIRECT	protein catabolic process
caspase 3(CASP3)	GOTERM_BP_DIRECT	neuron differentiation
caspase 3(CASP3)	GOTERM_BP_DIRECT	keratinocyte differentiation
caspase 3(CASP3)	GOTERM_BP_DIRECT	erythrocyte differentiation
caspase 3(CASP3)	GOTERM_BP_DIRECT	platelet formation
caspase 3(CASP3)	GOTERM_BP_DIRECT	negative regulation of B cell proliferation
caspase 3(CASP3)	GOTERM_BP_DIRECT	regulation of protein stability
caspase 3(CASP3)	GOTERM_BP_DIRECT	response to cobalt ion
caspase 3(CASP3)	GOTERM_BP_DIRECT	response to estradiol
caspase 3(CASP3)	GOTERM_BP_DIRECT	response to lipopolysaccharide
caspase 3(CASP3)	GOTERM_BP_DIRECT	glial cell apoptotic process
caspase 3(CASP3)	GOTERM_BP_DIRECT	response to tumor necrosis factor
caspase 3(CASP3)	GOTERM_BP_DIRECT	response to nicotine
caspase 3(CASP3)	GOTERM_BP_DIRECT	response to hydrogen peroxide
caspase 3(CASP3)	GOTERM_BP_DIRECT	T cell homeostasis
caspase 3(CASP3)	GOTERM_BP_DIRECT	response to amino acid
caspase 3(CASP3)	GOTERM_BP_DIRECT	positive regulation of neuron apoptotic process
caspase 3(CASP3)	GOTERM_BP_DIRECT	fibroblast apoptotic process
caspase 3(CASP3)	GOTERM_BP_DIRECT	cell fate commitment
caspase 3(CASP3)	GOTERM_BP_DIRECT	negative regulation of cell cycle
caspase 3(CASP3)	GOTERM_BP_DIRECT	negative regulation of activated T cell proliferation
caspase 3(CASP3)	GOTERM_BP_DIRECT	neurotrophin TRK receptor signaling pathway
caspase 3(CASP3)	GOTERM_BP_DIRECT	striated muscle cell differentiation
caspase 3(CASP3)	GOTERM_BP_DIRECT	response to glucocorticoid
caspase 3(CASP3)	GOTERM_BP_DIRECT	neuron apoptotic process
caspase 3(CASP3)	GOTERM_BP_DIRECT	protein maturation
caspase 3(CASP3)	GOTERM_BP_DIRECT	anterior neural tube closure
caspase 3(CASP3)	GOTERM_BP_DIRECT	pyroptotic inflammatory response
caspase 3(CASP3)	GOTERM_BP_DIRECT	leukocyte apoptotic process
caspase 3(CASP3)	GOTERM_BP_DIRECT	response to anesthetic
caspase 3(CASP3)	GOTERM_BP_DIRECT	cellular response to staurosporine
caspase 3(CASP3)	GOTERM_BP_DIRECT	apoptotic signaling pathway
caspase 3(CASP3)	GOTERM_BP_DIRECT	intrinsic apoptotic signaling pathway
caspase 3(CASP3)	GOTERM_BP_DIRECT	execution phase of apoptosis
caspase 3(CASP3)	GOTERM_BP_DIRECT	regulation of synaptic vesicle cycle
caspase 3(CASP3)	GOTERM_BP_DIRECT	positive regulation of pyroptotic inflammatory response
caspase 3(CASP3)	GOTERM_BP_DIRECT	positive regulation of amyloid-beta formation
caspase 3(CASP3)	GOTERM_BP_DIRECT	epithelial cell apoptotic process
caspase 3(CASP3)	GOTERM_CC_DIRECT	nucleus
caspase 3(CASP3)	GOTERM_CC_DIRECT	nucleoplasm
caspase 3(CASP3)	GOTERM_CC_DIRECT	cytoplasm
caspase 3(CASP3)	GOTERM_CC_DIRECT	cytosol
caspase 3(CASP3)	GOTERM_CC_DIRECT	postsynaptic density
caspase 3(CASP3)	GOTERM_CC_DIRECT	death-inducing signaling complex
caspase 3(CASP3)	GOTERM_CC_DIRECT	neuronal cell body
caspase 3(CASP3)	GOTERM_CC_DIRECT	glutamatergic synapse
caspase 3(CASP3)	GOTERM_MF_DIRECT	protease binding
caspase 3(CASP3)	GOTERM_MF_DIRECT	aspartic-type endopeptidase activity
caspase 3(CASP3)	GOTERM_MF_DIRECT	cysteine-type endopeptidase activity
caspase 3(CASP3)	GOTERM_MF_DIRECT	cyclin-dependent protein serine/threonine kinase inhibitor activity
caspase 3(CASP3)	GOTERM_MF_DIRECT	death receptor binding
caspase 3(CASP3)	GOTERM_MF_DIRECT	protein binding
caspase 3(CASP3)	GOTERM_MF_DIRECT	enzyme activator activity
caspase 3(CASP3)	GOTERM_MF_DIRECT	peptidase activity
caspase 3(CASP3)	GOTERM_MF_DIRECT	phospholipase A2 activator activity
caspase 3(CASP3)	GOTERM_MF_DIRECT	protein-containing complex binding
caspase 3(CASP3)	INTERPRO	Pept_C14_p20
caspase 3(CASP3)	INTERPRO	Pept_C14_p10
caspase 3(CASP3)	INTERPRO	Pept_C14
caspase 3(CASP3)	INTERPRO	Pept_C14_caspase
caspase 3(CASP3)	INTERPRO	Pept_C14A
caspase 3(CASP3)	INTERPRO	Caspase_his_AS
caspase 3(CASP3)	INTERPRO	Caspase-like_dom_sf
caspase 3(CASP3)	INTERPRO	Caspase_cys_AS
caspase 3(CASP3)	KEGG_PATHWAY	Platinum drug resistance
caspase 3(CASP3)	KEGG_PATHWAY	MAPK signaling pathway
caspase 3(CASP3)	KEGG_PATHWAY	p53 signaling pathway
caspase 3(CASP3)	KEGG_PATHWAY	Efferocytosis
caspase 3(CASP3)	KEGG_PATHWAY	Apoptosis
caspase 3(CASP3)	KEGG_PATHWAY	Apoptosis - multiple species
caspase 3(CASP3)	KEGG_PATHWAY	Cytosolic DNA-sensing pathway
caspase 3(CASP3)	KEGG_PATHWAY	Natural killer cell mediated cytotoxicity
caspase 3(CASP3)	KEGG_PATHWAY	IL-17 signaling pathway
caspase 3(CASP3)	KEGG_PATHWAY	TNF signaling pathway
caspase 3(CASP3)	KEGG_PATHWAY	Serotonergic synapse
caspase 3(CASP3)	KEGG_PATHWAY	Non-alcoholic fatty liver disease
caspase 3(CASP3)	KEGG_PATHWAY	AGE-RAGE signaling pathway in diabetic complications
caspase 3(CASP3)	KEGG_PATHWAY	Alcoholic liver disease
caspase 3(CASP3)	KEGG_PATHWAY	Alzheimer disease
caspase 3(CASP3)	KEGG_PATHWAY	Parkinson disease
caspase 3(CASP3)	KEGG_PATHWAY	Amyotrophic lateral sclerosis
caspase 3(CASP3)	KEGG_PATHWAY	Huntington disease
caspase 3(CASP3)	KEGG_PATHWAY	Prion disease
caspase 3(CASP3)	KEGG_PATHWAY	Pathways of neurodegeneration - multiple diseases
caspase 3(CASP3)	KEGG_PATHWAY	Epithelial cell signaling in Helicobacter pylori infection
caspase 3(CASP3)	KEGG_PATHWAY	Pathogenic Escherichia coli infection
caspase 3(CASP3)	KEGG_PATHWAY	Salmonella infection
caspase 3(CASP3)	KEGG_PATHWAY	Pertussis
caspase 3(CASP3)	KEGG_PATHWAY	Legionellosis
caspase 3(CASP3)	KEGG_PATHWAY	Toxoplasmosis
caspase 3(CASP3)	KEGG_PATHWAY	Amoebiasis
caspase 3(CASP3)	KEGG_PATHWAY	Tuberculosis
caspase 3(CASP3)	KEGG_PATHWAY	Hepatitis C
caspase 3(CASP3)	KEGG_PATHWAY	Hepatitis B
caspase 3(CASP3)	KEGG_PATHWAY	Measles
caspase 3(CASP3)	KEGG_PATHWAY	Human cytomegalovirus infection
caspase 3(CASP3)	KEGG_PATHWAY	Influenza A
caspase 3(CASP3)	KEGG_PATHWAY	Human papillomavirus infection
caspase 3(CASP3)	KEGG_PATHWAY	Kaposi sarcoma-associated herpesvirus infection
caspase 3(CASP3)	KEGG_PATHWAY	Herpes simplex virus 1 infection
caspase 3(CASP3)	KEGG_PATHWAY	Epstein-Barr virus infection
caspase 3(CASP3)	KEGG_PATHWAY	Human immunodeficiency virus 1 infection
caspase 3(CASP3)	KEGG_PATHWAY	Pathways in cancer
caspase 3(CASP3)	KEGG_PATHWAY	Viral carcinogenesis
caspase 3(CASP3)	KEGG_PATHWAY	Proteoglycans in cancer
caspase 3(CASP3)	KEGG_PATHWAY	MicroRNAs in cancer
caspase 3(CASP3)	KEGG_PATHWAY	Colorectal cancer
caspase 3(CASP3)	KEGG_PATHWAY	Small cell lung cancer
caspase 3(CASP3)	KEGG_PATHWAY	Viral myocarditis
caspase 3(CASP3)	KEGG_PATHWAY	Lipid and atherosclerosis
caspase 3(CASP3)	SMART	CASc
caspase 3(CASP3)	UP_KW_BIOLOGICAL_PROCESS	Apoptosis
caspase 3(CASP3)	UP_KW_CELLULAR_COMPONENT	Cytoplasm
caspase 3(CASP3)	UP_KW_MOLECULAR_FUNCTION	Hydrolase
caspase 3(CASP3)	UP_KW_MOLECULAR_FUNCTION	Protease
caspase 3(CASP3)	UP_KW_MOLECULAR_FUNCTION	Thiol protease
caspase 3(CASP3)	UP_KW_PTM	Acetylation
caspase 3(CASP3)	UP_KW_PTM	Phosphoprotein
caspase 3(CASP3)	UP_KW_PTM	S-nitrosylation
caspase 3(CASP3)	UP_KW_PTM	Ubl conjugation
caspase 3(CASP3)	UP_KW_PTM	Zymogen
caspase 3(CASP3)	UP_SEQ_FEATURE	COMPBIAS:Basic and acidic residues
caspase 3(CASP3)	UP_SEQ_FEATURE	COMPBIAS:Polar residues
caspase 3(CASP3)	UP_SEQ_FEATURE	DOMAIN:Caspase family p20
caspase 3(CASP3)	UP_SEQ_FEATURE	MUTAGEN:D->A: In P3-D3A mutant; abolished cleavage and activation, leading to prevent thiol protease activity; when associated with A-28 and A-175.
caspase 3(CASP3)	UP_SEQ_FEATURE	MUTAGEN:D->A: In P3-D3A mutant; abolished cleavage and activation, leading to prevent thiol protease activity; when associated with A-9 and A-175.
caspase 3(CASP3)	UP_SEQ_FEATURE	MUTAGEN:D->A: In P3-D3A mutant; abolished cleavage and activation, leading to prevent thiol protease activity; when associated with A-9 and A-28.
caspase 3(CASP3)	UP_SEQ_FEATURE	MUTAGEN:R->A: Abolished ADP-riboxanation by C.violaceum CopC.
caspase 3(CASP3)	UP_SEQ_FEATURE	REGION:Disordered
caspase 9(CASP9)	BBID	150.caspase_and_NFKB_activation
caspase 9(CASP9)	BBID	36.Death_of_Key_Intracellular_Targets
caspase 9(CASP9)	BBID	69.Survival_signaling_BH3-Bad
caspase 9(CASP9)	BBID	72.IAP_interaction_with_cell_death_pathways
caspase 9(CASP9)	BBID	86.Apoptosis_Nematode&_Vert
caspase 9(CASP9)	BIOCARTA	AKT Signaling Pathway
caspase 9(CASP9)	BIOCARTA	Caspase Cascade in Apoptosis
caspase 9(CASP9)	BIOCARTA	Apoptotic Signaling in Response to DNA Damage
caspase 9(CASP9)	BIOCARTA	D4-GDI Signaling Pathway
caspase 9(CASP9)	BIOCARTA	Induction of apoptosis through DR3 and DR4/5 Death Receptors
caspase 9(CASP9)	BIOCARTA	HIV-I Nef
caspase 9(CASP9)	BIOCARTA	Stress Induction of HSP Regulation
caspase 9(CASP9)	BIOCARTA	Role of Mitochondria in Apoptotic Signaling
caspase 9(CASP9)	BIOCARTA	Ras Signaling Pathway
caspase 9(CASP9)	BIOCARTA	Trefoil Factors Initiate Mucosal Healing
caspase 9(CASP9)	BIOCARTA	West Nile Virus
caspase 9(CASP9)	GOTERM_BP_DIRECT	response to hypoxia
caspase 9(CASP9)	GOTERM_BP_DIRECT	kidney development
caspase 9(CASP9)	GOTERM_BP_DIRECT	response to ischemia
caspase 9(CASP9)	GOTERM_BP_DIRECT	proteolysis
caspase 9(CASP9)	GOTERM_BP_DIRECT	apoptotic process
caspase 9(CASP9)	GOTERM_BP_DIRECT	DNA damage response
caspase 9(CASP9)	GOTERM_BP_DIRECT	intrinsic apoptotic signaling pathway in response to DNA damage
caspase 9(CASP9)	GOTERM_BP_DIRECT	protein processing
caspase 9(CASP9)	GOTERM_BP_DIRECT	platelet formation
caspase 9(CASP9)	GOTERM_BP_DIRECT	response to cobalt ion
caspase 9(CASP9)	GOTERM_BP_DIRECT	response to estradiol
caspase 9(CASP9)	GOTERM_BP_DIRECT	response to lipopolysaccharide
caspase 9(CASP9)	GOTERM_BP_DIRECT	glial cell apoptotic process
caspase 9(CASP9)	GOTERM_BP_DIRECT	cellular response to UV
caspase 9(CASP9)	GOTERM_BP_DIRECT	signal transduction in response to DNA damage
caspase 9(CASP9)	GOTERM_BP_DIRECT	regulation of apoptotic process
caspase 9(CASP9)	GOTERM_BP_DIRECT	positive regulation of apoptotic process
caspase 9(CASP9)	GOTERM_BP_DIRECT	positive regulation of neuron apoptotic process
caspase 9(CASP9)	GOTERM_BP_DIRECT	fibroblast apoptotic process
caspase 9(CASP9)	GOTERM_BP_DIRECT	neuron apoptotic process
caspase 9(CASP9)	GOTERM_BP_DIRECT	protein maturation
caspase 9(CASP9)	GOTERM_BP_DIRECT	cellular response to dexamethasone stimulus
caspase 9(CASP9)	GOTERM_BP_DIRECT	leukocyte apoptotic process
caspase 9(CASP9)	GOTERM_BP_DIRECT	response to anesthetic
caspase 9(CASP9)	GOTERM_BP_DIRECT	intrinsic apoptotic signaling pathway
caspase 9(CASP9)	GOTERM_BP_DIRECT	epithelial cell apoptotic process
caspase 9(CASP9)	GOTERM_CC_DIRECT	nucleus
caspase 9(CASP9)	GOTERM_CC_DIRECT	cytoplasm
caspase 9(CASP9)	GOTERM_CC_DIRECT	mitochondrion
caspase 9(CASP9)	GOTERM_CC_DIRECT	cytosol
caspase 9(CASP9)	GOTERM_CC_DIRECT	caspase complex
caspase 9(CASP9)	GOTERM_CC_DIRECT	protein-containing complex
caspase 9(CASP9)	GOTERM_CC_DIRECT	apoptosome
caspase 9(CASP9)	GOTERM_MF_DIRECT	protease binding
caspase 9(CASP9)	GOTERM_MF_DIRECT	cysteine-type endopeptidase activity
caspase 9(CASP9)	GOTERM_MF_DIRECT	protein binding
caspase 9(CASP9)	GOTERM_MF_DIRECT	enzyme activator activity
caspase 9(CASP9)	GOTERM_MF_DIRECT	peptidase activity
caspase 9(CASP9)	GOTERM_MF_DIRECT	SH3 domain binding
caspase 9(CASP9)	GOTERM_MF_DIRECT	protein kinase binding
caspase 9(CASP9)	GOTERM_MF_DIRECT	identical protein binding
caspase 9(CASP9)	GOTERM_MF_DIRECT	death domain binding
caspase 9(CASP9)	INTERPRO	Pept_C14_p20
caspase 9(CASP9)	INTERPRO	CARD
caspase 9(CASP9)	INTERPRO	Pept_C14_p10
caspase 9(CASP9)	INTERPRO	Pept_C14
caspase 9(CASP9)	INTERPRO	DEATH-like_dom_sf
caspase 9(CASP9)	INTERPRO	Pept_C14_caspase
caspase 9(CASP9)	INTERPRO	Pept_C14A
caspase 9(CASP9)	INTERPRO	Caspase_his_AS
caspase 9(CASP9)	INTERPRO	Caspase-like_dom_sf
caspase 9(CASP9)	INTERPRO	Caspase_cys_AS
caspase 9(CASP9)	INTERPRO	CRADD
caspase 9(CASP9)	INTERPRO	CARD_CASP9
caspase 9(CASP9)	KEGG_PATHWAY	Platinum drug resistance
caspase 9(CASP9)	KEGG_PATHWAY	p53 signaling pathway
caspase 9(CASP9)	KEGG_PATHWAY	PI3K-Akt signaling pathway
caspase 9(CASP9)	KEGG_PATHWAY	Apoptosis
caspase 9(CASP9)	KEGG_PATHWAY	Apoptosis - multiple species
caspase 9(CASP9)	KEGG_PATHWAY	VEGF signaling pathway
caspase 9(CASP9)	KEGG_PATHWAY	Thyroid hormone signaling pathway
caspase 9(CASP9)	KEGG_PATHWAY	Alzheimer disease
caspase 9(CASP9)	KEGG_PATHWAY	Parkinson disease
caspase 9(CASP9)	KEGG_PATHWAY	Amyotrophic lateral sclerosis
caspase 9(CASP9)	KEGG_PATHWAY	Huntington disease
caspase 9(CASP9)	KEGG_PATHWAY	Prion disease
caspase 9(CASP9)	KEGG_PATHWAY	Pathways of neurodegeneration - multiple diseases
caspase 9(CASP9)	KEGG_PATHWAY	Pathogenic Escherichia coli infection
caspase 9(CASP9)	KEGG_PATHWAY	Legionellosis
caspase 9(CASP9)	KEGG_PATHWAY	Toxoplasmosis
caspase 9(CASP9)	KEGG_PATHWAY	Tuberculosis
caspase 9(CASP9)	KEGG_PATHWAY	Hepatitis C
caspase 9(CASP9)	KEGG_PATHWAY	Hepatitis B
caspase 9(CASP9)	KEGG_PATHWAY	Measles
caspase 9(CASP9)	KEGG_PATHWAY	Human cytomegalovirus infection
caspase 9(CASP9)	KEGG_PATHWAY	Influenza A
caspase 9(CASP9)	KEGG_PATHWAY	Kaposi sarcoma-associated herpesvirus infection
caspase 9(CASP9)	KEGG_PATHWAY	Herpes simplex virus 1 infection
caspase 9(CASP9)	KEGG_PATHWAY	Epstein-Barr virus infection
caspase 9(CASP9)	KEGG_PATHWAY	Human immunodeficiency virus 1 infection
caspase 9(CASP9)	KEGG_PATHWAY	Pathways in cancer
caspase 9(CASP9)	KEGG_PATHWAY	Colorectal cancer
caspase 9(CASP9)	KEGG_PATHWAY	Pancreatic cancer
caspase 9(CASP9)	KEGG_PATHWAY	Endometrial cancer
caspase 9(CASP9)	KEGG_PATHWAY	Prostate cancer
caspase 9(CASP9)	KEGG_PATHWAY	Small cell lung cancer
caspase 9(CASP9)	KEGG_PATHWAY	Non-small cell lung cancer
caspase 9(CASP9)	KEGG_PATHWAY	Viral myocarditis
caspase 9(CASP9)	KEGG_PATHWAY	Lipid and atherosclerosis
caspase 9(CASP9)	PIR_SUPERFAMILY	Caspase_ICE
caspase 9(CASP9)	SMART	CARD
caspase 9(CASP9)	SMART	CASc
caspase 9(CASP9)	UP_KW_BIOLOGICAL_PROCESS	Apoptosis
caspase 9(CASP9)	UP_KW_MOLECULAR_FUNCTION	Hydrolase
caspase 9(CASP9)	UP_KW_MOLECULAR_FUNCTION	Protease
caspase 9(CASP9)	UP_KW_MOLECULAR_FUNCTION	Thiol protease
caspase 9(CASP9)	UP_KW_PTM	Phosphoprotein
caspase 9(CASP9)	UP_KW_PTM	Ubl conjugation
caspase 9(CASP9)	UP_KW_PTM	Zymogen
caspase 9(CASP9)	UP_SEQ_FEATURE	DOMAIN:CARD
caspase 9(CASP9)	UP_SEQ_FEATURE	DOMAIN:Caspase family p10
caspase 9(CASP9)	UP_SEQ_FEATURE	DOMAIN:Caspase family p20
caspase 9(CASP9)	UP_SEQ_FEATURE	MUTAGEN:R->A: Abolished ADP-riboxanation by C.violaceum CopC.
caspase 9(CASP9)	UP_SEQ_FEATURE	MUTAGEN:Y->F: Inhibits tyrosine phosphorylation. Reduces caspase-9 subunit p35 formation in response to genotoxic stress. Attenuates ABL1/c-Abl-mediated caspase-3 activation, DNA fragmentation and UV irradiation-induced apoptosis.
caspase 9(CASP9)	UP_SEQ_FEATURE	REGION:Disordered
catalase(CAT)	BIOCARTA	The IGF-1 Receptor and Longevity
catalase(CAT)	COG_ONTOLOGY	Inorganic ion transport and metabolism
catalase(CAT)	GOTERM_BP_DIRECT	response to reactive oxygen species
catalase(CAT)	GOTERM_BP_DIRECT	osteoblast differentiation
catalase(CAT)	GOTERM_BP_DIRECT	ureteric bud development
catalase(CAT)	GOTERM_BP_DIRECT	response to hypoxia
catalase(CAT)	GOTERM_BP_DIRECT	triglyceride metabolic process
catalase(CAT)	GOTERM_BP_DIRECT	response to oxidative stress
catalase(CAT)	GOTERM_BP_DIRECT	cholesterol metabolic process
catalase(CAT)	GOTERM_BP_DIRECT	aerobic respiration
catalase(CAT)	GOTERM_BP_DIRECT	response to xenobiotic stimulus
catalase(CAT)	GOTERM_BP_DIRECT	response to UV
catalase(CAT)	GOTERM_BP_DIRECT	response to light intensity
catalase(CAT)	GOTERM_BP_DIRECT	UV protection
catalase(CAT)	GOTERM_BP_DIRECT	response to ozone
catalase(CAT)	GOTERM_BP_DIRECT	response to lead ion
catalase(CAT)	GOTERM_BP_DIRECT	response to activity
catalase(CAT)	GOTERM_BP_DIRECT	response to inactivity
catalase(CAT)	GOTERM_BP_DIRECT	hemoglobin metabolic process
catalase(CAT)	GOTERM_BP_DIRECT	response to estradiol
catalase(CAT)	GOTERM_BP_DIRECT	response to insulin
catalase(CAT)	GOTERM_BP_DIRECT	response to vitamin A
catalase(CAT)	GOTERM_BP_DIRECT	response to vitamin E
catalase(CAT)	GOTERM_BP_DIRECT	response to L-ascorbic acid
catalase(CAT)	GOTERM_BP_DIRECT	response to hydrogen peroxide
catalase(CAT)	GOTERM_BP_DIRECT	hydrogen peroxide catabolic process
catalase(CAT)	GOTERM_BP_DIRECT	negative regulation of apoptotic process
catalase(CAT)	GOTERM_BP_DIRECT	response to ethanol
catalase(CAT)	GOTERM_BP_DIRECT	response to cadmium ion
catalase(CAT)	GOTERM_BP_DIRECT	positive regulation of cell division
catalase(CAT)	GOTERM_BP_DIRECT	positive regulation of phosphatidylinositol 3-kinase/protein kinase B signal transduction
catalase(CAT)	GOTERM_BP_DIRECT	response to hyperoxia
catalase(CAT)	GOTERM_BP_DIRECT	cellular detoxification of hydrogen peroxide
catalase(CAT)	GOTERM_BP_DIRECT	response to fatty acid
catalase(CAT)	GOTERM_BP_DIRECT	cellular response to growth factor stimulus
catalase(CAT)	GOTERM_BP_DIRECT	response to amitrole
catalase(CAT)	GOTERM_BP_DIRECT	response to phenylpropanoid
catalase(CAT)	GOTERM_CC_DIRECT	extracellular region
catalase(CAT)	GOTERM_CC_DIRECT	extracellular space
catalase(CAT)	GOTERM_CC_DIRECT	cytoplasm
catalase(CAT)	GOTERM_CC_DIRECT	mitochondrion
catalase(CAT)	GOTERM_CC_DIRECT	peroxisome
catalase(CAT)	GOTERM_CC_DIRECT	peroxisomal membrane
catalase(CAT)	GOTERM_CC_DIRECT	peroxisomal matrix
catalase(CAT)	GOTERM_CC_DIRECT	cytosol
catalase(CAT)	GOTERM_CC_DIRECT	focal adhesion
catalase(CAT)	GOTERM_CC_DIRECT	membrane
catalase(CAT)	GOTERM_CC_DIRECT	protein-containing complex
catalase(CAT)	GOTERM_CC_DIRECT	secretory granule lumen
catalase(CAT)	GOTERM_CC_DIRECT	intracellular membrane-bounded organelle
catalase(CAT)	GOTERM_CC_DIRECT	catalase complex
catalase(CAT)	GOTERM_CC_DIRECT	extracellular exosome
catalase(CAT)	GOTERM_CC_DIRECT	ficolin-1-rich granule lumen
catalase(CAT)	GOTERM_MF_DIRECT	aminoacylase activity
catalase(CAT)	GOTERM_MF_DIRECT	catalase activity
catalase(CAT)	GOTERM_MF_DIRECT	antioxidant activity
catalase(CAT)	GOTERM_MF_DIRECT	oxidoreductase activity, acting on peroxide as acceptor
catalase(CAT)	GOTERM_MF_DIRECT	enzyme binding
catalase(CAT)	GOTERM_MF_DIRECT	heme binding
catalase(CAT)	GOTERM_MF_DIRECT	identical protein binding
catalase(CAT)	GOTERM_MF_DIRECT	protein homodimerization activity
catalase(CAT)	GOTERM_MF_DIRECT	metal ion binding
catalase(CAT)	GOTERM_MF_DIRECT	NADP binding
catalase(CAT)	INTERPRO	Catalase_haem_BS
catalase(CAT)	INTERPRO	Catalase_immune_responsive
catalase(CAT)	INTERPRO	Catalase_core
catalase(CAT)	INTERPRO	Catalase
catalase(CAT)	INTERPRO	Catalase_sf
catalase(CAT)	INTERPRO	Catalase_AS
catalase(CAT)	INTERPRO	Catalase_clade1/3
catalase(CAT)	INTERPRO	Catalase_3
catalase(CAT)	KEGG_PATHWAY	Tryptophan metabolism
catalase(CAT)	KEGG_PATHWAY	Glyoxylate and dicarboxylate metabolism
catalase(CAT)	KEGG_PATHWAY	Metabolic pathways
catalase(CAT)	KEGG_PATHWAY	Carbon metabolism
catalase(CAT)	KEGG_PATHWAY	FoxO signaling pathway
catalase(CAT)	KEGG_PATHWAY	Peroxisome
catalase(CAT)	KEGG_PATHWAY	Longevity regulating pathway
catalase(CAT)	KEGG_PATHWAY	Longevity regulating pathway - multiple species
catalase(CAT)	KEGG_PATHWAY	Amyotrophic lateral sclerosis
catalase(CAT)	KEGG_PATHWAY	Pathways of neurodegeneration - multiple diseases
catalase(CAT)	KEGG_PATHWAY	Chemical carcinogenesis - reactive oxygen species
catalase(CAT)	OMIM_DISEASE	Acatalasemia
catalase(CAT)	PIR_SUPERFAMILY	Catalase_clade1-3
catalase(CAT)	SMART	Catalase
catalase(CAT)	UP_KW_BIOLOGICAL_PROCESS	Hydrogen peroxide
catalase(CAT)	UP_KW_CELLULAR_COMPONENT	Peroxisome
catalase(CAT)	UP_KW_LIGAND	Heme
catalase(CAT)	UP_KW_LIGAND	Iron
catalase(CAT)	UP_KW_LIGAND	Metal-binding
catalase(CAT)	UP_KW_LIGAND	NADP
catalase(CAT)	UP_KW_MOLECULAR_FUNCTION	Mitogen
catalase(CAT)	UP_KW_MOLECULAR_FUNCTION	Oxidoreductase
catalase(CAT)	UP_KW_MOLECULAR_FUNCTION	Peroxidase
catalase(CAT)	UP_KW_PTM	Acetylation
catalase(CAT)	UP_KW_PTM	Phosphoprotein
catalase(CAT)	UP_SEQ_FEATURE	BINDING:axial binding residue
catalase(CAT)	UP_SEQ_FEATURE	DOMAIN:Catalase core
catalase(CAT)	UP_SEQ_FEATURE	MOTIF:Microbody targeting signal; atypical
catalase(CAT)	UP_SEQ_FEATURE	MUTAGEN:Missing: Abolished localization to peroxisomes.
catalase(CAT)	UP_SEQ_FEATURE	MUTAGEN:N->D: Abolished localization to peroxisomes.
catalase(CAT)	UP_SEQ_FEATURE	MUTAGEN:SHL->TQV: Does not affect localization to peroxisomes.
catalase(CAT)	UP_SEQ_FEATURE	REGION:Disordered
catenin beta 1(CTNNB1)	BIOCARTA	ALK in cardiac myocytes
catenin beta 1(CTNNB1)	BIOCARTA	Cell to Cell Adhesion Signaling
catenin beta 1(CTNNB1)	BIOCARTA	Inactivation of Gsk3 by AKT causes accumulation of b-catenin in Alveolar Macrophages
catenin beta 1(CTNNB1)	BIOCARTA	Multi-step Regulation of Transcription by Pitx2
catenin beta 1(CTNNB1)	BIOCARTA	Presenilin action in Notch and Wnt signaling
catenin beta 1(CTNNB1)	BIOCARTA	Trefoil Factors Initiate Mucosal Healing
catenin beta 1(CTNNB1)	BIOCARTA	WNT Signaling Pathway
catenin beta 1(CTNNB1)	GOTERM_BP_DIRECT	negative regulation of transcription by RNA polymerase II
catenin beta 1(CTNNB1)	GOTERM_BP_DIRECT	MAPK cascade
catenin beta 1(CTNNB1)	GOTERM_BP_DIRECT	protein polyubiquitination
catenin beta 1(CTNNB1)	GOTERM_BP_DIRECT	embryonic axis specification
catenin beta 1(CTNNB1)	GOTERM_BP_DIRECT	branching involved in blood vessel morphogenesis
catenin beta 1(CTNNB1)	GOTERM_BP_DIRECT	osteoblast differentiation
catenin beta 1(CTNNB1)	GOTERM_BP_DIRECT	branching involved in ureteric bud morphogenesis
catenin beta 1(CTNNB1)	GOTERM_BP_DIRECT	in utero embryonic development
catenin beta 1(CTNNB1)	GOTERM_BP_DIRECT	gastrulation with mouth forming second
catenin beta 1(CTNNB1)	GOTERM_BP_DIRECT	cell fate specification
catenin beta 1(CTNNB1)	GOTERM_BP_DIRECT	endodermal cell fate commitment
catenin beta 1(CTNNB1)	GOTERM_BP_DIRECT	neuron migration
catenin beta 1(CTNNB1)	GOTERM_BP_DIRECT	epithelial to mesenchymal transition
catenin beta 1(CTNNB1)	GOTERM_BP_DIRECT	neural plate development
catenin beta 1(CTNNB1)	GOTERM_BP_DIRECT	positive regulation of neuroblast proliferation
catenin beta 1(CTNNB1)	GOTERM_BP_DIRECT	positive regulation of mesenchymal cell proliferation
catenin beta 1(CTNNB1)	GOTERM_BP_DIRECT	chondrocyte differentiation
catenin beta 1(CTNNB1)	GOTERM_BP_DIRECT	lens morphogenesis in camera-type eye
catenin beta 1(CTNNB1)	GOTERM_BP_DIRECT	outflow tract morphogenesis
catenin beta 1(CTNNB1)	GOTERM_BP_DIRECT	regulation of secondary heart field cardioblast proliferation
catenin beta 1(CTNNB1)	GOTERM_BP_DIRECT	metanephros morphogenesis
catenin beta 1(CTNNB1)	GOTERM_BP_DIRECT	negative regulation of mesenchymal to epithelial transition involved in metanephros morphogenesis
catenin beta 1(CTNNB1)	GOTERM_BP_DIRECT	transcription by RNA polymerase II
catenin beta 1(CTNNB1)	GOTERM_BP_DIRECT	cell adhesion
catenin beta 1(CTNNB1)	GOTERM_BP_DIRECT	cell-matrix adhesion
catenin beta 1(CTNNB1)	GOTERM_BP_DIRECT	epidermal growth factor receptor signaling pathway
catenin beta 1(CTNNB1)	GOTERM_BP_DIRECT	chemical synaptic transmission
catenin beta 1(CTNNB1)	GOTERM_BP_DIRECT	ectoderm development
catenin beta 1(CTNNB1)	GOTERM_BP_DIRECT	glial cell fate determination
catenin beta 1(CTNNB1)	GOTERM_BP_DIRECT	neuroblast proliferation
catenin beta 1(CTNNB1)	GOTERM_BP_DIRECT	positive regulation of cell population proliferation
catenin beta 1(CTNNB1)	GOTERM_BP_DIRECT	negative regulation of cell population proliferation
catenin beta 1(CTNNB1)	GOTERM_BP_DIRECT	fibroblast growth factor receptor signaling pathway
catenin beta 1(CTNNB1)	GOTERM_BP_DIRECT	response to xenobiotic stimulus
catenin beta 1(CTNNB1)	GOTERM_BP_DIRECT	anterior/posterior axis specification
catenin beta 1(CTNNB1)	GOTERM_BP_DIRECT	dorsal/ventral axis specification
catenin beta 1(CTNNB1)	GOTERM_BP_DIRECT	proximal/distal pattern formation
catenin beta 1(CTNNB1)	GOTERM_BP_DIRECT	positive regulation of gene expression
catenin beta 1(CTNNB1)	GOTERM_BP_DIRECT	negative regulation of gene expression
catenin beta 1(CTNNB1)	GOTERM_BP_DIRECT	regulation of epithelial to mesenchymal transition
catenin beta 1(CTNNB1)	GOTERM_BP_DIRECT	positive regulation of epithelial to mesenchymal transition
catenin beta 1(CTNNB1)	GOTERM_BP_DIRECT	positive regulation of heparan sulfate proteoglycan biosynthetic process
catenin beta 1(CTNNB1)	GOTERM_BP_DIRECT	negative regulation of angiogenesis
catenin beta 1(CTNNB1)	GOTERM_BP_DIRECT	stem cell population maintenance
catenin beta 1(CTNNB1)	GOTERM_BP_DIRECT	layer formation in cerebral cortex
catenin beta 1(CTNNB1)	GOTERM_BP_DIRECT	hypothalamus development
catenin beta 1(CTNNB1)	GOTERM_BP_DIRECT	central nervous system vasculogenesis
catenin beta 1(CTNNB1)	GOTERM_BP_DIRECT	osteoclast differentiation
catenin beta 1(CTNNB1)	GOTERM_BP_DIRECT	male genitalia development
catenin beta 1(CTNNB1)	GOTERM_BP_DIRECT	hindbrain development
catenin beta 1(CTNNB1)	GOTERM_BP_DIRECT	regulation of centriole-centriole cohesion
catenin beta 1(CTNNB1)	GOTERM_BP_DIRECT	pancreas development
catenin beta 1(CTNNB1)	GOTERM_BP_DIRECT	hair follicle morphogenesis
catenin beta 1(CTNNB1)	GOTERM_BP_DIRECT	regulation of protein ubiquitination
catenin beta 1(CTNNB1)	GOTERM_BP_DIRECT	regulation of myelination
catenin beta 1(CTNNB1)	GOTERM_BP_DIRECT	positive regulation of telomere maintenance via telomerase
catenin beta 1(CTNNB1)	GOTERM_BP_DIRECT	negative regulation of chondrocyte differentiation
catenin beta 1(CTNNB1)	GOTERM_BP_DIRECT	response to estradiol
catenin beta 1(CTNNB1)	GOTERM_BP_DIRECT	positive regulation of transcription elongation by RNA polymerase II
catenin beta 1(CTNNB1)	GOTERM_BP_DIRECT	T cell differentiation in thymus
catenin beta 1(CTNNB1)	GOTERM_BP_DIRECT	negative regulation of protein sumoylation
catenin beta 1(CTNNB1)	GOTERM_BP_DIRECT	positive regulation of homotypic cell-cell adhesion
catenin beta 1(CTNNB1)	GOTERM_BP_DIRECT	adherens junction assembly
catenin beta 1(CTNNB1)	GOTERM_BP_DIRECT	protein localization to cell surface
catenin beta 1(CTNNB1)	GOTERM_BP_DIRECT	embryonic heart tube development
catenin beta 1(CTNNB1)	GOTERM_BP_DIRECT	genitalia morphogenesis
catenin beta 1(CTNNB1)	GOTERM_BP_DIRECT	embryonic forelimb morphogenesis
catenin beta 1(CTNNB1)	GOTERM_BP_DIRECT	embryonic hindlimb morphogenesis
catenin beta 1(CTNNB1)	GOTERM_BP_DIRECT	hair cell differentiation
catenin beta 1(CTNNB1)	GOTERM_BP_DIRECT	detection of muscle stretch
catenin beta 1(CTNNB1)	GOTERM_BP_DIRECT	embryonic skeletal limb joint morphogenesis
catenin beta 1(CTNNB1)	GOTERM_BP_DIRECT	astrocyte-dopaminergic neuron signaling
catenin beta 1(CTNNB1)	GOTERM_BP_DIRECT	regulation of T cell proliferation
catenin beta 1(CTNNB1)	GOTERM_BP_DIRECT	odontogenesis of dentin-containing tooth
catenin beta 1(CTNNB1)	GOTERM_BP_DIRECT	embryonic digit morphogenesis
catenin beta 1(CTNNB1)	GOTERM_BP_DIRECT	positive regulation of apoptotic process
catenin beta 1(CTNNB1)	GOTERM_BP_DIRECT	negative regulation of apoptotic process
catenin beta 1(CTNNB1)	GOTERM_BP_DIRECT	proteasome-mediated ubiquitin-dependent protein catabolic process
catenin beta 1(CTNNB1)	GOTERM_BP_DIRECT	positive regulation of MAPK cascade
catenin beta 1(CTNNB1)	GOTERM_BP_DIRECT	positive regulation of neuron apoptotic process
catenin beta 1(CTNNB1)	GOTERM_BP_DIRECT	cell-cell adhesion mediated by cadherin
catenin beta 1(CTNNB1)	GOTERM_BP_DIRECT	canonical Wnt signaling pathway involved in mesenchymal stem cell differentiation
catenin beta 1(CTNNB1)	GOTERM_BP_DIRECT	bone resorption
catenin beta 1(CTNNB1)	GOTERM_BP_DIRECT	positive regulation of cell differentiation
catenin beta 1(CTNNB1)	GOTERM_BP_DIRECT	positive regulation of endothelial cell differentiation
catenin beta 1(CTNNB1)	GOTERM_BP_DIRECT	positive regulation of osteoblast differentiation
catenin beta 1(CTNNB1)	GOTERM_BP_DIRECT	negative regulation of osteoclast differentiation
catenin beta 1(CTNNB1)	GOTERM_BP_DIRECT	positive regulation of fibroblast growth factor receptor signaling pathway
catenin beta 1(CTNNB1)	GOTERM_BP_DIRECT	regulation of angiogenesis
catenin beta 1(CTNNB1)	GOTERM_BP_DIRECT	negative regulation of DNA-templated transcription
catenin beta 1(CTNNB1)	GOTERM_BP_DIRECT	positive regulation of DNA-templated transcription
catenin beta 1(CTNNB1)	GOTERM_BP_DIRECT	positive regulation of transcription by RNA polymerase II
catenin beta 1(CTNNB1)	GOTERM_BP_DIRECT	negative regulation of mitotic cell cycle, embryonic
catenin beta 1(CTNNB1)	GOTERM_BP_DIRECT	regulation of fibroblast proliferation
catenin beta 1(CTNNB1)	GOTERM_BP_DIRECT	cell maturation
catenin beta 1(CTNNB1)	GOTERM_BP_DIRECT	synaptic vesicle transport
catenin beta 1(CTNNB1)	GOTERM_BP_DIRECT	thymus development
catenin beta 1(CTNNB1)	GOTERM_BP_DIRECT	oocyte development
catenin beta 1(CTNNB1)	GOTERM_BP_DIRECT	embryonic foregut morphogenesis
catenin beta 1(CTNNB1)	GOTERM_BP_DIRECT	positive regulation of skeletal muscle tissue development
catenin beta 1(CTNNB1)	GOTERM_BP_DIRECT	regulation of smooth muscle cell proliferation
catenin beta 1(CTNNB1)	GOTERM_BP_DIRECT	neuron fate determination
catenin beta 1(CTNNB1)	GOTERM_BP_DIRECT	oligodendrocyte differentiation
catenin beta 1(CTNNB1)	GOTERM_BP_DIRECT	negative regulation of oligodendrocyte differentiation
catenin beta 1(CTNNB1)	GOTERM_BP_DIRECT	regulation of neurogenesis
catenin beta 1(CTNNB1)	GOTERM_BP_DIRECT	synapse organization
catenin beta 1(CTNNB1)	GOTERM_BP_DIRECT	smooth muscle cell differentiation
catenin beta 1(CTNNB1)	GOTERM_BP_DIRECT	myoblast proliferation
catenin beta 1(CTNNB1)	GOTERM_BP_DIRECT	regulation of timing of anagen
catenin beta 1(CTNNB1)	GOTERM_BP_DIRECT	regulation of synapse assembly
catenin beta 1(CTNNB1)	GOTERM_BP_DIRECT	oviduct development
catenin beta 1(CTNNB1)	GOTERM_BP_DIRECT	canonical Wnt signaling pathway
catenin beta 1(CTNNB1)	GOTERM_BP_DIRECT	mesenchymal to epithelial transition
catenin beta 1(CTNNB1)	GOTERM_BP_DIRECT	trachea formation
catenin beta 1(CTNNB1)	GOTERM_BP_DIRECT	epithelial tube branching involved in lung morphogenesis
catenin beta 1(CTNNB1)	GOTERM_BP_DIRECT	lung-associated mesenchyme development
catenin beta 1(CTNNB1)	GOTERM_BP_DIRECT	lung epithelial cell differentiation
catenin beta 1(CTNNB1)	GOTERM_BP_DIRECT	lung induction
catenin beta 1(CTNNB1)	GOTERM_BP_DIRECT	epithelial cell differentiation involved in prostate gland development
catenin beta 1(CTNNB1)	GOTERM_BP_DIRECT	epithelial cell proliferation involved in prostate gland development
catenin beta 1(CTNNB1)	GOTERM_BP_DIRECT	positive regulation of epithelial cell proliferation involved in prostate gland development
catenin beta 1(CTNNB1)	GOTERM_BP_DIRECT	hair follicle placode formation
catenin beta 1(CTNNB1)	GOTERM_BP_DIRECT	establishment of blood-brain barrier
catenin beta 1(CTNNB1)	GOTERM_BP_DIRECT	mesenchymal cell proliferation involved in lung development
catenin beta 1(CTNNB1)	GOTERM_BP_DIRECT	positive regulation of branching involved in lung morphogenesis
catenin beta 1(CTNNB1)	GOTERM_BP_DIRECT	endothelial tube morphogenesis
catenin beta 1(CTNNB1)	GOTERM_BP_DIRECT	fungiform papilla formation
catenin beta 1(CTNNB1)	GOTERM_BP_DIRECT	sympathetic ganglion development
catenin beta 1(CTNNB1)	GOTERM_BP_DIRECT	cranial ganglion development
catenin beta 1(CTNNB1)	GOTERM_BP_DIRECT	regulation of centromeric sister chromatid cohesion
catenin beta 1(CTNNB1)	GOTERM_BP_DIRECT	cellular response to growth factor stimulus
catenin beta 1(CTNNB1)	GOTERM_BP_DIRECT	cellular response to indole-3-methanol
catenin beta 1(CTNNB1)	GOTERM_BP_DIRECT	renal vesicle formation
catenin beta 1(CTNNB1)	GOTERM_BP_DIRECT	renal inner medulla development
catenin beta 1(CTNNB1)	GOTERM_BP_DIRECT	renal outer medulla development
catenin beta 1(CTNNB1)	GOTERM_BP_DIRECT	nephron tubule formation
catenin beta 1(CTNNB1)	GOTERM_BP_DIRECT	stem cell proliferation
catenin beta 1(CTNNB1)	GOTERM_BP_DIRECT	regulation of nephron tubule epithelial cell differentiation
catenin beta 1(CTNNB1)	GOTERM_BP_DIRECT	mesenchymal stem cell differentiation
catenin beta 1(CTNNB1)	GOTERM_BP_DIRECT	negative regulation of canonical Wnt signaling pathway
catenin beta 1(CTNNB1)	GOTERM_BP_DIRECT	regulation of calcium ion import
catenin beta 1(CTNNB1)	GOTERM_BP_DIRECT	acinar cell differentiation
catenin beta 1(CTNNB1)	GOTERM_BP_DIRECT	synaptic vesicle clustering
catenin beta 1(CTNNB1)	GOTERM_BP_DIRECT	apoptotic signaling pathway
catenin beta 1(CTNNB1)	GOTERM_BP_DIRECT	cell-cell adhesion
catenin beta 1(CTNNB1)	GOTERM_BP_DIRECT	positive regulation of odontoblast differentiation
catenin beta 1(CTNNB1)	GOTERM_BP_DIRECT	negative regulation of oxidative stress-induced neuron intrinsic apoptotic signaling pathway
catenin beta 1(CTNNB1)	GOTERM_BP_DIRECT	cranial skeletal system development
catenin beta 1(CTNNB1)	GOTERM_BP_DIRECT	midbrain dopaminergic neuron differentiation
catenin beta 1(CTNNB1)	GOTERM_BP_DIRECT	positive regulation of blood vessel branching
catenin beta 1(CTNNB1)	GOTERM_BP_DIRECT	neuron projection extension
catenin beta 1(CTNNB1)	GOTERM_BP_DIRECT	embryonic brain development
catenin beta 1(CTNNB1)	GOTERM_BP_DIRECT	dorsal root ganglion development
catenin beta 1(CTNNB1)	GOTERM_BP_DIRECT	establishment of blood-retinal barrier
catenin beta 1(CTNNB1)	GOTERM_BP_DIRECT	regulation of protein localization to cell surface
catenin beta 1(CTNNB1)	GOTERM_BP_DIRECT	positive regulation of determination of dorsal identity
catenin beta 1(CTNNB1)	GOTERM_BP_DIRECT	positive regulation of myoblast proliferation
catenin beta 1(CTNNB1)	GOTERM_BP_DIRECT	positive regulation of stem cell proliferation
catenin beta 1(CTNNB1)	GOTERM_CC_DIRECT	euchromatin
catenin beta 1(CTNNB1)	GOTERM_CC_DIRECT	spindle pole
catenin beta 1(CTNNB1)	GOTERM_CC_DIRECT	nucleus
catenin beta 1(CTNNB1)	GOTERM_CC_DIRECT	nucleoplasm
catenin beta 1(CTNNB1)	GOTERM_CC_DIRECT	transcription regulator complex
catenin beta 1(CTNNB1)	GOTERM_CC_DIRECT	cytoplasm
catenin beta 1(CTNNB1)	GOTERM_CC_DIRECT	centrosome
catenin beta 1(CTNNB1)	GOTERM_CC_DIRECT	cytosol
catenin beta 1(CTNNB1)	GOTERM_CC_DIRECT	plasma membrane
catenin beta 1(CTNNB1)	GOTERM_CC_DIRECT	cell-cell junction
catenin beta 1(CTNNB1)	GOTERM_CC_DIRECT	adherens junction
catenin beta 1(CTNNB1)	GOTERM_CC_DIRECT	fascia adherens
catenin beta 1(CTNNB1)	GOTERM_CC_DIRECT	bicellular tight junction
catenin beta 1(CTNNB1)	GOTERM_CC_DIRECT	focal adhesion
catenin beta 1(CTNNB1)	GOTERM_CC_DIRECT	cilium
catenin beta 1(CTNNB1)	GOTERM_CC_DIRECT	cell cortex
catenin beta 1(CTNNB1)	GOTERM_CC_DIRECT	endomembrane system
catenin beta 1(CTNNB1)	GOTERM_CC_DIRECT	membrane
catenin beta 1(CTNNB1)	GOTERM_CC_DIRECT	basolateral plasma membrane
catenin beta 1(CTNNB1)	GOTERM_CC_DIRECT	apicolateral plasma membrane
catenin beta 1(CTNNB1)	GOTERM_CC_DIRECT	lateral plasma membrane
catenin beta 1(CTNNB1)	GOTERM_CC_DIRECT	catenin complex
catenin beta 1(CTNNB1)	GOTERM_CC_DIRECT	flotillin complex
catenin beta 1(CTNNB1)	GOTERM_CC_DIRECT	Z disc
catenin beta 1(CTNNB1)	GOTERM_CC_DIRECT	lamellipodium
catenin beta 1(CTNNB1)	GOTERM_CC_DIRECT	cell junction
catenin beta 1(CTNNB1)	GOTERM_CC_DIRECT	beta-catenin destruction complex
catenin beta 1(CTNNB1)	GOTERM_CC_DIRECT	microvillus membrane
catenin beta 1(CTNNB1)	GOTERM_CC_DIRECT	protein-containing complex
catenin beta 1(CTNNB1)	GOTERM_CC_DIRECT	protein-DNA complex
catenin beta 1(CTNNB1)	GOTERM_CC_DIRECT	Scrib-APC-beta-catenin complex
catenin beta 1(CTNNB1)	GOTERM_CC_DIRECT	ciliary basal body
catenin beta 1(CTNNB1)	GOTERM_CC_DIRECT	presynaptic membrane
catenin beta 1(CTNNB1)	GOTERM_CC_DIRECT	intracellular membrane-bounded organelle
catenin beta 1(CTNNB1)	GOTERM_CC_DIRECT	apical part of cell
catenin beta 1(CTNNB1)	GOTERM_CC_DIRECT	synapse
catenin beta 1(CTNNB1)	GOTERM_CC_DIRECT	postsynaptic membrane
catenin beta 1(CTNNB1)	GOTERM_CC_DIRECT	perinuclear region of cytoplasm
catenin beta 1(CTNNB1)	GOTERM_CC_DIRECT	extracellular exosome
catenin beta 1(CTNNB1)	GOTERM_CC_DIRECT	beta-catenin-TCF7L2 complex
catenin beta 1(CTNNB1)	GOTERM_CC_DIRECT	cell periphery
catenin beta 1(CTNNB1)	GOTERM_CC_DIRECT	Schaffer collateral - CA1 synapse
catenin beta 1(CTNNB1)	GOTERM_CC_DIRECT	presynaptic active zone cytoplasmic component
catenin beta 1(CTNNB1)	GOTERM_CC_DIRECT	glutamatergic synapse
catenin beta 1(CTNNB1)	GOTERM_CC_DIRECT	postsynaptic density, intracellular component
catenin beta 1(CTNNB1)	GOTERM_CC_DIRECT	beta-catenin-ICAT complex
catenin beta 1(CTNNB1)	GOTERM_CC_DIRECT	beta-catenin-TCF complex
catenin beta 1(CTNNB1)	GOTERM_CC_DIRECT	Wnt signalosome
catenin beta 1(CTNNB1)	GOTERM_MF_DIRECT	transcription coregulator binding
catenin beta 1(CTNNB1)	GOTERM_MF_DIRECT	transcription corepressor binding
catenin beta 1(CTNNB1)	GOTERM_MF_DIRECT	chromatin binding
catenin beta 1(CTNNB1)	GOTERM_MF_DIRECT	transcription coactivator activity
catenin beta 1(CTNNB1)	GOTERM_MF_DIRECT	signaling receptor binding
catenin beta 1(CTNNB1)	GOTERM_MF_DIRECT	protein binding
catenin beta 1(CTNNB1)	GOTERM_MF_DIRECT	nuclear receptor binding
catenin beta 1(CTNNB1)	GOTERM_MF_DIRECT	enzyme binding
catenin beta 1(CTNNB1)	GOTERM_MF_DIRECT	kinase binding
catenin beta 1(CTNNB1)	GOTERM_MF_DIRECT	protein kinase binding
catenin beta 1(CTNNB1)	GOTERM_MF_DIRECT	phosphatase binding
catenin beta 1(CTNNB1)	GOTERM_MF_DIRECT	protein phosphatase binding
catenin beta 1(CTNNB1)	GOTERM_MF_DIRECT	nuclear estrogen receptor binding
catenin beta 1(CTNNB1)	GOTERM_MF_DIRECT	ubiquitin protein ligase binding
catenin beta 1(CTNNB1)	GOTERM_MF_DIRECT	transmembrane transporter binding
catenin beta 1(CTNNB1)	GOTERM_MF_DIRECT	alpha-catenin binding
catenin beta 1(CTNNB1)	GOTERM_MF_DIRECT	cadherin binding
catenin beta 1(CTNNB1)	GOTERM_MF_DIRECT	SMAD binding
catenin beta 1(CTNNB1)	GOTERM_MF_DIRECT	RNA polymerase II-specific DNA-binding transcription factor binding
catenin beta 1(CTNNB1)	GOTERM_MF_DIRECT	I-SMAD binding
catenin beta 1(CTNNB1)	GOTERM_MF_DIRECT	disordered domain specific binding
catenin beta 1(CTNNB1)	GOTERM_MF_DIRECT	DNA-binding transcription factor binding
catenin beta 1(CTNNB1)	GOTERM_MF_DIRECT	histone methyltransferase binding
catenin beta 1(CTNNB1)	INTERPRO	Armadillo
catenin beta 1(CTNNB1)	INTERPRO	ARM-like
catenin beta 1(CTNNB1)	INTERPRO	Beta-catenin
catenin beta 1(CTNNB1)	INTERPRO	ARM-type_fold
catenin beta 1(CTNNB1)	KEGG_PATHWAY	Rap1 signaling pathway
catenin beta 1(CTNNB1)	KEGG_PATHWAY	Wnt signaling pathway
catenin beta 1(CTNNB1)	KEGG_PATHWAY	Hippo signaling pathway
catenin beta 1(CTNNB1)	KEGG_PATHWAY	Focal adhesion
catenin beta 1(CTNNB1)	KEGG_PATHWAY	Adherens junction
catenin beta 1(CTNNB1)	KEGG_PATHWAY	Signaling pathways regulating pluripotency of stem cells
catenin beta 1(CTNNB1)	KEGG_PATHWAY	Leukocyte transendothelial migration
catenin beta 1(CTNNB1)	KEGG_PATHWAY	Melanogenesis
catenin beta 1(CTNNB1)	KEGG_PATHWAY	Thyroid hormone signaling pathway
catenin beta 1(CTNNB1)	KEGG_PATHWAY	Cushing syndrome
catenin beta 1(CTNNB1)	KEGG_PATHWAY	Alcoholic liver disease
catenin beta 1(CTNNB1)	KEGG_PATHWAY	Alzheimer disease
catenin beta 1(CTNNB1)	KEGG_PATHWAY	Pathways of neurodegeneration - multiple diseases
catenin beta 1(CTNNB1)	KEGG_PATHWAY	Bacterial invasion of epithelial cells
catenin beta 1(CTNNB1)	KEGG_PATHWAY	Salmonella infection
catenin beta 1(CTNNB1)	KEGG_PATHWAY	Hepatitis C
catenin beta 1(CTNNB1)	KEGG_PATHWAY	Human cytomegalovirus infection
catenin beta 1(CTNNB1)	KEGG_PATHWAY	Human papillomavirus infection
catenin beta 1(CTNNB1)	KEGG_PATHWAY	Kaposi sarcoma-associated herpesvirus infection
catenin beta 1(CTNNB1)	KEGG_PATHWAY	Pathways in cancer
catenin beta 1(CTNNB1)	KEGG_PATHWAY	Proteoglycans in cancer
catenin beta 1(CTNNB1)	KEGG_PATHWAY	Colorectal cancer
catenin beta 1(CTNNB1)	KEGG_PATHWAY	Endometrial cancer
catenin beta 1(CTNNB1)	KEGG_PATHWAY	Prostate cancer
catenin beta 1(CTNNB1)	KEGG_PATHWAY	Thyroid cancer
catenin beta 1(CTNNB1)	KEGG_PATHWAY	Basal cell carcinoma
catenin beta 1(CTNNB1)	KEGG_PATHWAY	Breast cancer
catenin beta 1(CTNNB1)	KEGG_PATHWAY	Hepatocellular carcinoma
catenin beta 1(CTNNB1)	KEGG_PATHWAY	Gastric cancer
catenin beta 1(CTNNB1)	KEGG_PATHWAY	Arrhythmogenic right ventricular cardiomyopathy
catenin beta 1(CTNNB1)	KEGG_PATHWAY	Fluid shear stress and atherosclerosis
catenin beta 1(CTNNB1)	OMIM_DISEASE	Colorectal cancer, somatic
catenin beta 1(CTNNB1)	OMIM_DISEASE	Hepatocellular carcinoma, somatic
catenin beta 1(CTNNB1)	OMIM_DISEASE	Pilomatricoma, somatic
catenin beta 1(CTNNB1)	OMIM_DISEASE	Medulloblastoma, somatic
catenin beta 1(CTNNB1)	OMIM_DISEASE	Ovarian cancer, somatic
catenin beta 1(CTNNB1)	OMIM_DISEASE	Neurodevelopmental disorder with spastic diplegia and visual defects
catenin beta 1(CTNNB1)	OMIM_DISEASE	Exudative vitreoretinopathy 7
catenin beta 1(CTNNB1)	SMART	ARM
catenin beta 1(CTNNB1)	UP_KW_BIOLOGICAL_PROCESS	Cell adhesion
catenin beta 1(CTNNB1)	UP_KW_BIOLOGICAL_PROCESS	Neurogenesis
catenin beta 1(CTNNB1)	UP_KW_BIOLOGICAL_PROCESS	Transcription
catenin beta 1(CTNNB1)	UP_KW_BIOLOGICAL_PROCESS	Transcription regulation
catenin beta 1(CTNNB1)	UP_KW_BIOLOGICAL_PROCESS	Wnt signaling pathway
catenin beta 1(CTNNB1)	UP_KW_BIOLOGICAL_PROCESS	Host-virus interaction
catenin beta 1(CTNNB1)	UP_KW_CELLULAR_COMPONENT	Cytoskeleton
catenin beta 1(CTNNB1)	UP_KW_CELLULAR_COMPONENT	Membrane
catenin beta 1(CTNNB1)	UP_KW_CELLULAR_COMPONENT	Nucleus
catenin beta 1(CTNNB1)	UP_KW_CELLULAR_COMPONENT	Synapse
catenin beta 1(CTNNB1)	UP_KW_CELLULAR_COMPONENT	Cytoplasm
catenin beta 1(CTNNB1)	UP_KW_CELLULAR_COMPONENT	Cell junction
catenin beta 1(CTNNB1)	UP_KW_CELLULAR_COMPONENT	Cell projection
catenin beta 1(CTNNB1)	UP_KW_CELLULAR_COMPONENT	Cell membrane
catenin beta 1(CTNNB1)	UP_KW_DISEASE	Disease variant
catenin beta 1(CTNNB1)	UP_KW_DISEASE	Intellectual disability
catenin beta 1(CTNNB1)	UP_KW_DOMAIN	Repeat
catenin beta 1(CTNNB1)	UP_KW_MOLECULAR_FUNCTION	Activator
catenin beta 1(CTNNB1)	UP_KW_PTM	Acetylation
catenin beta 1(CTNNB1)	UP_KW_PTM	Glycoprotein
catenin beta 1(CTNNB1)	UP_KW_PTM	Phosphoprotein
catenin beta 1(CTNNB1)	UP_KW_PTM	S-nitrosylation
catenin beta 1(CTNNB1)	UP_KW_PTM	Ubl conjugation
catenin beta 1(CTNNB1)	UP_SEQ_FEATURE	CARBOHYD:O-linked (GlcNAc) serine; alternate
catenin beta 1(CTNNB1)	UP_SEQ_FEATURE	COMPBIAS:Basic and acidic residues
catenin beta 1(CTNNB1)	UP_SEQ_FEATURE	COMPBIAS:Polar residues
catenin beta 1(CTNNB1)	UP_SEQ_FEATURE	MUTAGEN:F->A: Abolishes CTNNBIP1 binding; when associated with A-661.
catenin beta 1(CTNNB1)	UP_SEQ_FEATURE	MUTAGEN:F->A: Abolishes or strongly reduces AXIN2 binding.
catenin beta 1(CTNNB1)	UP_SEQ_FEATURE	MUTAGEN:H->A: Abolishes TCF7L2 binding, and strongly reduces or abolishes LEF1 binding.
catenin beta 1(CTNNB1)	UP_SEQ_FEATURE	MUTAGEN:H->A: Abolishes or strongly reduces AXIN1 and AXIN2 binding. Strongly reduces phosphorylation and degradation; when associated with A-386 and A-383.
catenin beta 1(CTNNB1)	UP_SEQ_FEATURE	MUTAGEN:K->A: Abolishes APC binding.
catenin beta 1(CTNNB1)	UP_SEQ_FEATURE	MUTAGEN:K->A: Abolishes TCF7L2 and LEF1 binding.
catenin beta 1(CTNNB1)	UP_SEQ_FEATURE	MUTAGEN:K->A: Abolishes or strongly reduces AXIN1 and AXIN2 binding.
catenin beta 1(CTNNB1)	UP_SEQ_FEATURE	MUTAGEN:K->A: Strongly reduces or abolishes LEF1 binding.
catenin beta 1(CTNNB1)	UP_SEQ_FEATURE	MUTAGEN:K->E: Abolishes TCF7L2 binding.
catenin beta 1(CTNNB1)	UP_SEQ_FEATURE	MUTAGEN:L->A: Abolishes interaction with BCL9 but no effect on interaction with CDH3; when associated with A-159.
catenin beta 1(CTNNB1)	UP_SEQ_FEATURE	MUTAGEN:L->A: No effect on interaction with BCL9 and CDH3.
catenin beta 1(CTNNB1)	UP_SEQ_FEATURE	MUTAGEN:L->A: No effect on interaction with BCL9 and CDH3. Abolishes interaction with BCL9 but no effect on interaction with CDH3; when associated with A-156.
catenin beta 1(CTNNB1)	UP_SEQ_FEATURE	MUTAGEN:N->A: Abolishes TCF7L2 and LEF1 binding.
catenin beta 1(CTNNB1)	UP_SEQ_FEATURE	MUTAGEN:R->A: Abolishes CTNNBIP1 binding; when associated with A-660.
catenin beta 1(CTNNB1)	UP_SEQ_FEATURE	MUTAGEN:R->A: Abolishes TCF7L2 binding, and strongly reduces or abolishes LEF1 binding.
catenin beta 1(CTNNB1)	UP_SEQ_FEATURE	MUTAGEN:R->A: Strongly reduces APC binding. Strongly reduces phosphorylation and degradation; when associated with A-260 and A-383.
catenin beta 1(CTNNB1)	UP_SEQ_FEATURE	MUTAGEN:S->F: No effect.
catenin beta 1(CTNNB1)	UP_SEQ_FEATURE	MUTAGEN:W->A: Abolishes APC binding. Strongly reduces phosphorylation and degradation; when associated with A-260 and A-386.
catenin beta 1(CTNNB1)	UP_SEQ_FEATURE	MUTAGEN:Y->E: No effect on interaction with BCL9 and BCL9L.
catenin beta 1(CTNNB1)	UP_SEQ_FEATURE	MUTAGEN:Y->F: Abolished phosphorylation by SRC and interaction with isoform M2 of PKM (PKM2).
catenin beta 1(CTNNB1)	UP_SEQ_FEATURE	MUTAGEN:Y->F: Abolishes phosphorylation by PTK6.
catenin beta 1(CTNNB1)	UP_SEQ_FEATURE	REGION:Disordered
catenin beta 1(CTNNB1)	UP_SEQ_FEATURE	REGION:Interaction with BCL9
catenin beta 1(CTNNB1)	UP_SEQ_FEATURE	REGION:Interaction with SCRIB
catenin beta 1(CTNNB1)	UP_SEQ_FEATURE	REGION:Interaction with VCL
catenin beta 1(CTNNB1)	UP_SEQ_FEATURE	REPEAT:ARM
catenin beta 1(CTNNB1)	UP_SEQ_FEATURE	REPEAT:ARM 1
catenin beta 1(CTNNB1)	UP_SEQ_FEATURE	REPEAT:ARM 10
catenin beta 1(CTNNB1)	UP_SEQ_FEATURE	REPEAT:ARM 11
catenin beta 1(CTNNB1)	UP_SEQ_FEATURE	REPEAT:ARM 12
catenin beta 1(CTNNB1)	UP_SEQ_FEATURE	REPEAT:ARM 2
catenin beta 1(CTNNB1)	UP_SEQ_FEATURE	REPEAT:ARM 3
catenin beta 1(CTNNB1)	UP_SEQ_FEATURE	REPEAT:ARM 4
catenin beta 1(CTNNB1)	UP_SEQ_FEATURE	REPEAT:ARM 5
catenin beta 1(CTNNB1)	UP_SEQ_FEATURE	REPEAT:ARM 6
catenin beta 1(CTNNB1)	UP_SEQ_FEATURE	REPEAT:ARM 7
catenin beta 1(CTNNB1)	UP_SEQ_FEATURE	REPEAT:ARM 8
catenin beta 1(CTNNB1)	UP_SEQ_FEATURE	REPEAT:ARM 9
CHKB-CPT1B readthrough (NMD candidate)(CHKB-CPT1B)	GOTERM_BP_DIRECT	phospholipid biosynthetic process
CHKB-CPT1B readthrough (NMD candidate)(CHKB-CPT1B)	INTERPRO	Kinase-like_dom_sf
CHKB-CPT1B readthrough (NMD candidate)(CHKB-CPT1B)	UP_KW_BIOLOGICAL_PROCESS	Lipid metabolism
CHKB-CPT1B readthrough (NMD candidate)(CHKB-CPT1B)	UP_KW_BIOLOGICAL_PROCESS	Lipid biosynthesis
CHKB-CPT1B readthrough (NMD candidate)(CHKB-CPT1B)	UP_KW_BIOLOGICAL_PROCESS	Phospholipid biosynthesis
CHKB-CPT1B readthrough (NMD candidate)(CHKB-CPT1B)	UP_KW_BIOLOGICAL_PROCESS	Phospholipid metabolism
cold inducible RNA binding protein(CIRBP)	GOTERM_BP_DIRECT	response to cold
cold inducible RNA binding protein(CIRBP)	GOTERM_BP_DIRECT	response to UV
cold inducible RNA binding protein(CIRBP)	GOTERM_BP_DIRECT	negative regulation of translation
cold inducible RNA binding protein(CIRBP)	GOTERM_BP_DIRECT	stress granule assembly
cold inducible RNA binding protein(CIRBP)	GOTERM_BP_DIRECT	positive regulation of translation
cold inducible RNA binding protein(CIRBP)	GOTERM_BP_DIRECT	positive regulation of mRNA splicing, via spliceosome
cold inducible RNA binding protein(CIRBP)	GOTERM_BP_DIRECT	mRNA stabilization
cold inducible RNA binding protein(CIRBP)	GOTERM_CC_DIRECT	nucleus
cold inducible RNA binding protein(CIRBP)	GOTERM_CC_DIRECT	nucleoplasm
cold inducible RNA binding protein(CIRBP)	GOTERM_CC_DIRECT	spliceosomal complex
cold inducible RNA binding protein(CIRBP)	GOTERM_CC_DIRECT	cytoplasm
cold inducible RNA binding protein(CIRBP)	GOTERM_CC_DIRECT	cytoplasmic stress granule
cold inducible RNA binding protein(CIRBP)	GOTERM_MF_DIRECT	RNA binding
cold inducible RNA binding protein(CIRBP)	GOTERM_MF_DIRECT	mRNA 3'-UTR binding
cold inducible RNA binding protein(CIRBP)	GOTERM_MF_DIRECT	protein binding
cold inducible RNA binding protein(CIRBP)	GOTERM_MF_DIRECT	translation repressor activity
cold inducible RNA binding protein(CIRBP)	GOTERM_MF_DIRECT	small ribosomal subunit rRNA binding
cold inducible RNA binding protein(CIRBP)	INTERPRO	RRM_dom
cold inducible RNA binding protein(CIRBP)	INTERPRO	RRM_dom_euk
cold inducible RNA binding protein(CIRBP)	INTERPRO	Nucleotide-bd_a/b_plait_sf
cold inducible RNA binding protein(CIRBP)	INTERPRO	RBM3/CIRBP_RRM
cold inducible RNA binding protein(CIRBP)	INTERPRO	RBD_domain_sf
cold inducible RNA binding protein(CIRBP)	INTERPRO	RBM
cold inducible RNA binding protein(CIRBP)	SMART	RRM
cold inducible RNA binding protein(CIRBP)	SMART	RRM_1
cold inducible RNA binding protein(CIRBP)	UP_KW_BIOLOGICAL_PROCESS	Stress response
cold inducible RNA binding protein(CIRBP)	UP_KW_CELLULAR_COMPONENT	Nucleus
cold inducible RNA binding protein(CIRBP)	UP_KW_CELLULAR_COMPONENT	Cytoplasm
cold inducible RNA binding protein(CIRBP)	UP_KW_MOLECULAR_FUNCTION	Activator
cold inducible RNA binding protein(CIRBP)	UP_KW_MOLECULAR_FUNCTION	Repressor
cold inducible RNA binding protein(CIRBP)	UP_KW_MOLECULAR_FUNCTION	RNA-binding
cold inducible RNA binding protein(CIRBP)	UP_KW_PTM	Phosphoprotein
cold inducible RNA binding protein(CIRBP)	UP_SEQ_FEATURE	COMPBIAS:Basic and acidic residues
cold inducible RNA binding protein(CIRBP)	UP_SEQ_FEATURE	DOMAIN:RRM
cold inducible RNA binding protein(CIRBP)	UP_SEQ_FEATURE	REGION:Disordered
cyclin dependent kinase inhibitor 2A(CDKN2A)	BBID	1.RBphosphoE2F
cyclin dependent kinase inhibitor 2A(CDKN2A)	BBID	26.cyclin-CDK_complexes
cyclin dependent kinase inhibitor 2A(CDKN2A)	BBID	94.E2F_transcriptional_activity_cell_cycle
cyclin dependent kinase inhibitor 2A(CDKN2A)	BIOCARTA	Tumor Suppressor Arf Inhibits Ribosomal Biogenesis
cyclin dependent kinase inhibitor 2A(CDKN2A)	BIOCARTA	Cyclins and Cell Cycle Regulation
cyclin dependent kinase inhibitor 2A(CDKN2A)	BIOCARTA	CTCF
cyclin dependent kinase inhibitor 2A(CDKN2A)	BIOCARTA	Cell Cycle
cyclin dependent kinase inhibitor 2A(CDKN2A)	GOTERM_BP_DIRECT	negative regulation of transcription by RNA polymerase II
cyclin dependent kinase inhibitor 2A(CDKN2A)	GOTERM_BP_DIRECT	protein polyubiquitination
cyclin dependent kinase inhibitor 2A(CDKN2A)	GOTERM_BP_DIRECT	autophagy of mitochondrion
cyclin dependent kinase inhibitor 2A(CDKN2A)	GOTERM_BP_DIRECT	negative regulation of cell-matrix adhesion
cyclin dependent kinase inhibitor 2A(CDKN2A)	GOTERM_BP_DIRECT	rRNA processing
cyclin dependent kinase inhibitor 2A(CDKN2A)	GOTERM_BP_DIRECT	apoptotic process
cyclin dependent kinase inhibitor 2A(CDKN2A)	GOTERM_BP_DIRECT	Ras protein signal transduction
cyclin dependent kinase inhibitor 2A(CDKN2A)	GOTERM_BP_DIRECT	negative regulation of cell population proliferation
cyclin dependent kinase inhibitor 2A(CDKN2A)	GOTERM_BP_DIRECT	positive regulation of gene expression
[truncated: 4,279 more rows]
